# Supplementary material for: Chronic ethanol consumption and HBV induce abnormal lipid metabolism through HBx/SWELL1/arachidonic acid signaling and activate Tregs in HBV-Tg mice
Source: Theranostics. 2020 Jul 23;10(20):9249–67. doi: 10.7150/thno.46005 (PMC7415795; doi:10.7150/thno.46005)
Supplement: Supplementary file 2 — Supplementary files. [file thnov10p9249s2.zip]

Archive with 2 entries (2 files):
- Supplementary File/Supplementary File 1.xls
- Supplementary File/Supplementary File 2.xls
