# Supplementary material for: Chronic ethanol consumption and HBV induce abnormal lipid metabolism through HBx/SWELL1/arachidonic acid signaling and activate Tregs in HBV-Tg mice
Source: Theranostics. 2020 Jul 23;10(20):9249–67. doi: 10.7150/thno.46005 (PMC7415795; doi:10.7150/thno.46005)
Supplement: Supplementary file 2 — Supplementary files. [file thnov10p9249s2.zip › Supplementary File/Supplementary File 1.xls]

## Sheet:  Treg membrane proteins 
Gene_id	Gene name	Gene description	FC(Alcohol/Mock)	Log2FC(Alcohol/Mock)	Pvalue	Padjust	Significant	Regulate	C_01	T_02	Mock	Alcohol
ENSMUSG00000024610	Cd74	CD74 antigen (invariant polypeptide of major histocompatibility complex, class II antigen-associated) [Source:MGI Symbol;Acc:MGI:96534]	9.285	3.21493	0	0	yes	up	371.9	3925.73	371.9	3925.73
ENSMUSG00000076937	Iglc2	immunoglobulin lambda constant 2 [Source:MGI Symbol;Acc:MGI:99547]	20.16	4.33345	0	0	yes	up	15.59	339.22	15.59	339.22
ENSMUSG00000031838	Ifi30	interferon gamma inducible protein 30 [Source:MGI Symbol;Acc:MGI:2137648]	8.664	3.11508	0	0	yes	up	26.19	243.19	26.19	243.19
ENSMUSG00000020611	Gna13	guanine nucleotide binding protein, alpha 13 [Source:MGI Symbol;Acc:MGI:95768]	2.008	1.00573	0	0	yes	up	130.69	459.44	130.69	459.44
ENSMUSG00000021728	Emb	embigin [Source:MGI Symbol;Acc:MGI:95321]	2.633	1.39646	0	0	yes	up	61.6	197.22	61.6	197.22
ENSMUSG00000028413	B4galt1	UDP-Gal:betaGlcNAc beta 1,4- galactosyltransferase, polypeptide 1 [Source:MGI Symbol;Acc:MGI:95705]	2.776	1.47325	0	0	yes	up	35.01	109.93	35.01	109.93
ENSMUSG00000104213	Ighd	immunoglobulin heavy constant delta [Source:MGI Symbol;Acc:MGI:96447]	10.387	3.37675	0	0	yes	up	9.54	110.06	9.54	110.06
ENSMUSG00000064358	mt-Co3	mitochondrially encoded cytochrome c oxidase III [Source:MGI Symbol;Acc:MGI:102502]	5.73	2.51847	0	0	yes	up	188.16	518.09	188.16	518.09
ENSMUSG00000038894	Irs2	insulin receptor substrate 2 [Source:MGI Symbol;Acc:MGI:109334]	2.584	1.36959	0	0	yes	up	33.25	96.08	33.25	96.08
ENSMUSG00000025017	Pik3ap1	phosphoinositide-3-kinase adaptor protein 1 [Source:MGI Symbol;Acc:MGI:1933177]	12.118	3.5991	0	0	yes	up	3.05	40.58	3.05	40.58
ENSMUSG00000042474	Fcmr	Fc fragment of IgM receptor [Source:MGI Symbol;Acc:MGI:1916419]	21.854	4.44984	0	0	yes	up	4.66	123.52	4.66	123.52
ENSMUSG00000030577	Cd22	CD22 antigen [Source:MGI Symbol;Acc:MGI:88322]	9.828	3.29695	0	0	yes	up	3.69	41.59	3.69	41.59
ENSMUSG00000014453	Blk	B lymphoid kinase [Source:MGI Symbol;Acc:MGI:88169]	18.417	4.20295	0	0	yes	up	2.33	47.87	2.33	47.87
ENSMUSG00000031880	Rrad	Ras-related associated with diabetes [Source:MGI Symbol;Acc:MGI:1930943]	2.535	1.34183	0	0	yes	up	104.95	286.49	104.95	286.49
ENSMUSG00000020009	Ifngr1	interferon gamma receptor 1 [Source:MGI Symbol;Acc:MGI:107655]	2.012	1.00844	0	0	yes	up	150.07	379.63	150.07	379.63
ENSMUSG00000025981	Coq10b	coenzyme Q10B [Source:MGI Symbol;Acc:MGI:1915126]	2.916	1.54385	0	0	yes	up	76.12	245.2	76.12	245.2
ENSMUSG00000020178	Adora2a	adenosine A2a receptor [Source:MGI Symbol;Acc:MGI:99402]	3.562	1.83269	0	0	yes	up	42.36	129.96	42.36	129.96
ENSMUSG00000040592	Cd79b	CD79B antigen [Source:MGI Symbol;Acc:MGI:96431]	21.495	4.42594	0	0	yes	up	4.67	115.24	4.67	115.24
ENSMUSG00000001700	Gramd3	GRAM domain containing 3 [Source:MGI Symbol;Acc:MGI:1914815]	3.084	1.62479	0	0	yes	up	51.33	180.48	51.33	180.48
ENSMUSG00000046223	Plaur	plasminogen activator, urokinase receptor [Source:MGI Symbol;Acc:MGI:97612]	33.11	5.04919	0	0	yes	up	4.7	236.72	4.7	236.72
ENSMUSG00000003379	Cd79a	CD79A antigen (immunoglobulin-associated alpha) [Source:MGI Symbol;Acc:MGI:101774]	24.303	4.60308	0	0	yes	up	10.6	288.72	10.6	288.72
ENSMUSG00000015396	Cd83	CD83 antigen [Source:MGI Symbol;Acc:MGI:1328316]	3.136	1.64883	0	0	yes	up	106.57	387.07	106.57	387.07
ENSMUSG00000037548	H2-DMb2	histocompatibility 2, class II, locus Mb2 [Source:MGI Symbol;Acc:MGI:95923]	12.674	3.66385	0	0	yes	up	23.37	294.69	23.37	294.69
ENSMUSG00000010095	Slc3a2	solute carrier family 3 (activators of dibasic and neutral amino acid transport), member 2 [Source:MGI Symbol;Acc:MGI:96955]	3.367	1.75158	0	0	yes	up	164.62	625.08	164.62	625.08
ENSMUSG00000066278	Vps37b	vacuolar protein sorting 37B [Source:MGI Symbol;Acc:MGI:1916724]	4.283	2.0985	0	0	yes	up	318.67	1542.5	318.67	1542.5
ENSMUSG00000036594	H2-Aa	histocompatibility 2, class II antigen A, alpha [Source:MGI Symbol;Acc:MGI:95895]	13.761	3.78248	0	0	yes	up	114.84	1773.06	114.84	1773.06
ENSMUSG00000076617	Ighm	immunoglobulin heavy constant mu [Source:MGI Symbol;Acc:MGI:96448]	3.687	1.88253	0	0	yes	up	371.72	1633.28	371.72	1633.28
ENSMUSG00000101249	Gm29216	predicted gene 29216 [Source:MGI Symbol;Acc:MGI:5579922]	88.049	6.46023	0	0	yes	up	40.22	3969.97	40.22	3969.97
ENSMUSG00000073421	H2-Ab1	histocompatibility 2, class II antigen A, beta 1 [Source:MGI Symbol;Acc:MGI:103070]	11.884	3.57096	0	0	yes	up	80.61	1035.99	80.61	1035.99
ENSMUSG00000060586	H2-Eb1	histocompatibility 2, class II antigen E beta [Source:MGI Symbol;Acc:MGI:95901]	9.389	3.23091	0	0	yes	up	81.48	857.52	81.48	857.52
ENSMUSG00000095079	Igha	immunoglobulin heavy constant alpha [Source:MGI Symbol;Acc:MGI:96444]	251.905	7.97674	0	0	yes	up	2.43	668.15	2.43	668.15
ENSMUSG00000023034	Nr4a1	nuclear receptor subfamily 4, group A, member 1 [Source:MGI Symbol;Acc:MGI:1352454]	2.016	1.01185	0	0	yes	up	534.12	1200.56	534.12	1200.56
ENSMUSG00000030029	Lrig1	leucine-rich repeats and immunoglobulin-like domains 1 [Source:MGI Symbol;Acc:MGI:107935]	3.683	1.88108	0	0	yes	up	73.31	203.97	73.31	203.97
ENSMUSG00000036322	H2-Ea-ps	histocompatibility 2, class II antigen E alpha, pseudogene [Source:MGI Symbol;Acc:MGI:95900]	10.134	3.34109	0	0	yes	up	93.99	984.37	93.99	984.37
ENSMUSG00000042406	Atf4	activating transcription factor 4 [Source:MGI Symbol;Acc:MGI:88096]	2.583	1.36905	0	0	yes	up	364.93	1057.28	364.93	1057.28
ENSMUSG00000030745	Il21r	interleukin 21 receptor [Source:MGI Symbol;Acc:MGI:1890475]	2.994	1.58228	0	0	yes	up	81.53	274.84	81.53	274.84
ENSMUSG00000021356	Irf4	interferon regulatory factor 4 [Source:MGI Symbol;Acc:MGI:1096873]	4.087	2.03091	0	0	yes	up	19.79	91.38	19.79	91.38
ENSMUSG00000030748	Il4ra	interleukin 4 receptor, alpha [Source:MGI Symbol;Acc:MGI:105367]	2.281	1.18962	0	0	yes	up	105.33	264.34	105.33	264.34
ENSMUSG00000030724	Cd19	CD19 antigen [Source:MGI Symbol;Acc:MGI:88319]	18.268	4.19121	0	0	yes	up	3.72	93.67	3.72	93.67
ENSMUSG00000049517	Rps23	ribosomal protein S23 [Source:MGI Symbol;Acc:MGI:1913725]	2.105	1.07394	0	0	yes	up	843.42	1989.99	843.42	1989.99
ENSMUSG00000041046	Ramp3	receptor (calcitonin) activity modifying protein 3 [Source:MGI Symbol;Acc:MGI:1860292]	13.302	3.73361	0	0	yes	up	10.58	138.53	10.58	138.53
ENSMUSG00000041560	Nop53	NOP53 ribosome biogenesis factor [Source:MGI Symbol;Acc:MGI:2154441]	2.194	1.13382	0	0	yes	up	237.59	599.93	237.59	599.93
ENSMUSG00000021457	Syk	spleen tyrosine kinase [Source:MGI Symbol;Acc:MGI:99515]	9.512	3.24973	0	0	yes	up	4.2	44.93	4.2	44.93
ENSMUSG00000014030	Pax5	paired box 5 [Source:MGI Symbol;Acc:MGI:97489]	16.309	4.02764	0	0	yes	up	12.64	70.18	12.64	70.18
ENSMUSG00000025508	Rplp2	ribosomal protein, large P2 [Source:MGI Symbol;Acc:MGI:1914436]	2.043	1.0307	0	0	yes	up	1219.27	2969.1	1219.27	2969.1
ENSMUSG00000064357	mt-Atp6	mitochondrially encoded ATP synthase 6 [Source:MGI Symbol;Acc:MGI:99927]	2.454	1.29488	0	0	yes	up	814.48	2239.63	814.48	2239.63
ENSMUSG00000067038	Rps12-ps3	ribosomal protein S12, pseudogene 3 [Source:MGI Symbol;Acc:MGI:3704503]	2.186	1.12846	0	0	yes	up	1982.62	4859.41	1982.62	4859.41
ENSMUSG00000037071	Scd1	stearoyl-Coenzyme A desaturase 1 [Source:MGI Symbol;Acc:MGI:98239]	57.249	5.83917	0	0	yes	up	0.69	44.58	0.69	44.58
ENSMUSG00000038855	Itpkb	inositol 1,4,5-trisphosphate 3-kinase B [Source:MGI Symbol;Acc:MGI:109235]	2.166	1.11471	0	0	yes	up	79.75	202.01	79.75	202.01
ENSMUSG00000024772	Ehd1	EH-domain containing 1 [Source:MGI Symbol;Acc:MGI:1341878]	3.855	1.94685	1.87597e-304	2.14999e-303	yes	up	15.38	71.28	15.38	71.28
ENSMUSG00000057069	Ero1lb	ERO1-like beta (S. cerevisiae) [Source:MGI Symbol;Acc:MGI:1914725]	5.472	2.45209	7.66086e-293	8.4501e-292	yes	up	134.8	39.99	134.8	39.99
ENSMUSG00000020120	Plek	pleckstrin [Source:MGI Symbol;Acc:MGI:1860485]	6.381	2.67377	7.56469e-289	8.15265e-288	yes	up	4.83	34.58	4.83	34.58
ENSMUSG00000031668	Eif2ak3	eukaryotic translation initiation factor 2 alpha kinase 3 [Source:MGI Symbol;Acc:MGI:1341830]	3.188	1.67276	1.20384e-287	1.29148e-286	yes	up	55.79	66.88	55.79	66.88
ENSMUSG00000029401	Rilpl2	Rab interacting lysosomal protein-like 2 [Source:MGI Symbol;Acc:MGI:1933112]	3.082	1.62398	1.26759e-282	1.32952e-281	yes	up	60.83	217.33	60.83	217.33
ENSMUSG00000056071	S100a9	S100 calcium binding protein A9 (calgranulin B) [Source:MGI Symbol;Acc:MGI:1338947]	17.145	4.09968	7.73016e-281	8.07179e-280	yes	up	19.94	380.77	19.94	380.77
ENSMUSG00000061132	Blnk	B cell linker [Source:MGI Symbol;Acc:MGI:96878]	20.122	4.33068	6.87305e-279	7.08237e-278	yes	up	2.29	47.13	2.29	47.13
ENSMUSG00000027423	Snx5	sorting nexin 5 [Source:MGI Symbol;Acc:MGI:1916428]	2.048	1.03445	8.31483e-268	8.2427e-267	yes	up	140.26	278.23	140.26	278.23
ENSMUSG00000024673	Ms4a1	membrane-spanning 4-domains, subfamily A, member 1 [Source:MGI Symbol;Acc:MGI:88321]	10.546	3.39859	1.06543e-267	1.05174e-266	yes	up	2.3	35.15	2.3	35.15
ENSMUSG00000046364	Rpl27a	ribosomal protein L27A [Source:MGI Symbol;Acc:MGI:1347076]	2.038	1.02699	9.03055e-267	8.8403e-266	yes	up	245.73	578.72	245.73	578.72
ENSMUSG00000047139	Cd24a	CD24a antigen [Source:MGI Symbol;Acc:MGI:88323]	5.725	2.51728	2.7459e-261	2.66584e-260	yes	up	12.94	83.06	12.94	83.06
ENSMUSG00000021133	Susd6	sushi domain containing 6 [Source:MGI Symbol;Acc:MGI:2444661]	2.122	1.08547	3.67339e-256	3.46602e-255	yes	up	37.54	88.66	37.54	88.66
ENSMUSG00000005540	Fcer2a	Fc receptor, IgE, low affinity II, alpha polypeptide [Source:MGI Symbol;Acc:MGI:95497]	11.064	3.46774	3.90034e-248	3.56561e-247	yes	up	6.56	46.32	6.56	46.32
ENSMUSG00000101188	Eif4a-ps4	eukaryotic translation initiation factor 4A, pseudogene 4 [Source:MGI Symbol;Acc:MGI:1195958]	5.653	2.49898	4.39719e-247	3.98877e-246	yes	up	20.45	129.56	20.45	129.56
ENSMUSG00000037649	H2-DMa	histocompatibility 2, class II, locus DMa [Source:MGI Symbol;Acc:MGI:95921]	4.892	2.29031	3.06985e-245	2.75284e-244	yes	up	27.97	112.96	27.97	112.96
ENSMUSG00000047945	Marcksl1	MARCKS-like 1 [Source:MGI Symbol;Acc:MGI:97143]	3.953	1.98288	9.03114e-245	8.06773e-244	yes	up	27.24	120.71	27.24	120.71
ENSMUSG00000047126	Cltc	clathrin, heavy polypeptide (Hc) [Source:MGI Symbol;Acc:MGI:2388633]	2.01	1.00718	1.00947e-244	8.98367e-244	yes	up	187.62	147.54	187.62	147.54
ENSMUSG00000063550	Nup98	nucleoporin 98 [Source:MGI Symbol;Acc:MGI:109404]	2.474	1.30664	3.54143e-238	3.08162e-237	yes	up	26.06	52.82	26.06	52.82
ENSMUSG00000037754	Ppp1r16b	protein phosphatase 1, regulatory (inhibitor) subunit 16B [Source:MGI Symbol;Acc:MGI:2151841]	2.046	1.0325	5.56807e-230	4.62256e-229	yes	up	34.92	77.28	34.92	77.28
ENSMUSG00000064267	Hvcn1	hydrogen voltage-gated channel 1 [Source:MGI Symbol;Acc:MGI:1921346]	2.747	1.45772	3.93312e-220	3.06997e-219	yes	up	29.45	94.47	29.45	94.47
ENSMUSG00000037458	Azin1	antizyme inhibitor 1 [Source:MGI Symbol;Acc:MGI:1859169]	2.245	1.1667	2.42294e-212	1.8187e-211	yes	up	37.12	85.41	37.12	85.41
ENSMUSG00000035711	Dok3	docking protein 3 [Source:MGI Symbol;Acc:MGI:1351490]	6.805	2.7666	4.87605e-212	3.63682e-211	yes	up	9.19	68.66	9.19	68.66
ENSMUSG00000022500	Litaf	LPS-induced TN factor [Source:MGI Symbol;Acc:MGI:1929512]	6.293	2.6537	7.51091e-212	5.5667e-211	yes	up	9.56	85.84	9.56	85.84
ENSMUSG00000064354	mt-Co2	mitochondrially encoded cytochrome c oxidase II [Source:MGI Symbol;Acc:MGI:102503]	2210.51	11.1102	1.20939e-209	8.87932e-209	yes	up	0	254.55	0	254.55
ENSMUSG00000025795	Rassf3	Ras association (RalGDS/AF-6) domain family member 3 [Source:MGI Symbol;Acc:MGI:2179722]	2.758	1.46355	5.73011e-209	4.18091e-208	yes	up	21.17	64.56	21.17	64.56
ENSMUSG00000028478	Clta	clathrin, light polypeptide (Lca) [Source:MGI Symbol;Acc:MGI:894297]	2.354	1.23536	2.97642e-197	2.09369e-196	yes	up	123.3	327.64	123.3	327.64
ENSMUSG00000035640	Cbarp	calcium channel, voltage-dependent, beta subunit associated regulatory protein [Source:MGI Symbol;Acc:MGI:1354170]	2.284	1.19178	1.88861e-192	1.30123e-191	yes	up	49.11	134.58	49.11	134.58
ENSMUSG00000037580	Gch1	GTP cyclohydrolase 1 [Source:MGI Symbol;Acc:MGI:95675]	5.223	2.38475	7.04032e-190	4.75311e-189	yes	up	12.39	108.15	12.39	108.15
ENSMUSG00000017009	Sdc4	syndecan 4 [Source:MGI Symbol;Acc:MGI:1349164]	7.378	2.88322	3.24229e-186	2.15795e-185	yes	up	4.35	36.01	4.35	36.01
ENSMUSG00000025586	Cpeb1	cytoplasmic polyadenylation element binding protein 1 [Source:MGI Symbol;Acc:MGI:108442]	3.951	1.98212	4.50047e-186	2.98689e-185	yes	up	44.57	197.32	44.57	197.32
ENSMUSG00000020130	Tbc1d15	TBC1 domain family, member 15 [Source:MGI Symbol;Acc:MGI:1913937]	2.621	1.38999	1.54969e-181	1.01136e-180	yes	up	32.96	91.98	32.96	91.98
ENSMUSG00000000915	Hip1r	huntingtin interacting protein 1 related [Source:MGI Symbol;Acc:MGI:1352504]	2.191	1.1315	1.12822e-179	7.26215e-179	yes	up	26.67	61.95	26.67	61.95
ENSMUSG00000026489	Coq8a	coenzyme Q8A [Source:MGI Symbol;Acc:MGI:1914676]	4.244	2.08537	2.57438e-178	1.63028e-177	yes	up	58.38	58.41	58.38	58.41
ENSMUSG00000021699	Pde4d	phosphodiesterase 4D, cAMP specific [Source:MGI Symbol;Acc:MGI:99555]	2.121	1.08495	7.22033e-177	4.52366e-176	yes	up	117.64	105.74	117.64	105.74
ENSMUSG00000062585	Cnr2	cannabinoid receptor 2 (macrophage) [Source:MGI Symbol;Acc:MGI:104650]	4.162	2.0573	1.57921e-164	9.13855e-164	yes	up	6.1	29.17	6.1	29.17
ENSMUSG00000020547	Bzw2	basic leucine zipper and W2 domains 2 [Source:MGI Symbol;Acc:MGI:1914162]	2.076	1.05351	2.48035e-150	1.33964e-149	yes	up	71.64	161.28	71.64	161.28
ENSMUSG00000034330	Plcg2	phospholipase C, gamma 2 [Source:MGI Symbol;Acc:MGI:97616]	10.298	3.36428	3.62613e-150	1.95398e-149	yes	up	1.19	13.81	1.19	13.81
ENSMUSG00000029465	Arpc3	actin related protein 2/3 complex, subunit 3 [Source:MGI Symbol;Acc:MGI:1928375]	2.012	1.00831	5.94274e-145	3.0221e-144	yes	up	188.58	440.3	188.58	440.3
ENSMUSG00000001467	Cyp51	cytochrome P450, family 51 [Source:MGI Symbol;Acc:MGI:106040]	2.897	1.53443	4.12927e-143	2.04242e-142	yes	up	11.21	39.06	11.21	39.06
ENSMUSG00000029560	Snx8	sorting nexin 8 [Source:MGI Symbol;Acc:MGI:2443816]	25.328	4.66265	6.01731e-143	2.97002e-142	yes	up	59.9	18.33	59.9	18.33
ENSMUSG00000076614	Ighg1	immunoglobulin heavy constant gamma 1 (G1m marker) [Source:MGI Symbol;Acc:MGI:96446]	1332.63	10.3801	9.52276e-143	4.69039e-142	yes	up	0	74.72	0	74.72
ENSMUSG00000047880	Cxcr5	chemokine (C-X-C motif) receptor 5 [Source:MGI Symbol;Acc:MGI:103567]	2.916	1.54392	8.49084e-140	4.13017e-139	yes	up	16.86	62	16.86	62
ENSMUSG00000040751	Lat2	linker for activation of T cells family, member 2 [Source:MGI Symbol;Acc:MGI:1926479]	9.136	3.19153	2.32355e-139	1.11866e-138	yes	up	8.96	63.63	8.96	63.63
ENSMUSG00000051506	Wdfy4	WD repeat and FYVE domain containing 4 [Source:MGI Symbol;Acc:MGI:3584510]	4.612	2.2054	1.45745e-136	6.93156e-136	yes	up	1.83	16.13	1.83	16.13
ENSMUSG00000028214	Gem	GTP binding protein (gene overexpressed in skeletal muscle) [Source:MGI Symbol;Acc:MGI:99844]	2.179	1.12378	2.2647e-136	1.0749e-135	yes	up	48.94	119.19	48.94	119.19
ENSMUSG00000045502	Hcar2	hydroxycarboxylic acid receptor 2 [Source:MGI Symbol;Acc:MGI:1933383]	5.591	2.48301	1.68051e-134	7.78751e-134	yes	up	6.4	40.12	6.4	40.12
ENSMUSG00000030468	Siglecg	sialic acid binding Ig-like lectin G [Source:MGI Symbol;Acc:MGI:2443630]	10.245	3.35683	4.60491e-131	2.10486e-130	yes	up	1.19	19.64	1.19	19.64
ENSMUSG00000028362	Tnfsf8	tumor necrosis factor (ligand) superfamily, member 8 [Source:MGI Symbol;Acc:MGI:88328]	2.133	1.09255	9.2658e-131	4.2026e-130	yes	up	28.56	70.62	28.56	70.62
ENSMUSG00000040010	Slc7a5	solute carrier family 7 (cationic amino acid transporter, y+ system), member 5 [Source:MGI Symbol;Acc:MGI:1298205]	2.189	1.13015	5.3113e-129	2.36337e-128	yes	up	25.91	87.17	25.91	87.17
ENSMUSG00000030643	Rab30	RAB30, member RAS oncogene family [Source:MGI Symbol;Acc:MGI:1923235]	21.786	4.44533	2.02366e-127	8.85376e-127	yes	up	1.4	28.44	1.4	28.44
ENSMUSG00000033107	Rnf125	ring finger protein 125 [Source:MGI Symbol;Acc:MGI:1914914]	2.647	1.40442	7.15562e-126	3.11328e-125	yes	up	17.94	39.2	17.94	39.2
ENSMUSG00000092329	Gm20388	predicted gene 20388 [Source:MGI Symbol;Acc:MGI:5141853]	2.318	1.21285	1.88228e-125	8.17431e-125	yes	up	706.8	106.19	706.8	106.19
ENSMUSG00000029787	Avl9	AVL9 cell migration associated [Source:MGI Symbol;Acc:MGI:1926187]	2.235	1.16056	1.15732e-124	4.97994e-124	yes	up	14.17	34.63	14.17	34.63
ENSMUSG00000032359	Ctsh	cathepsin H [Source:MGI Symbol;Acc:MGI:107285]	5.614	2.48905	8.1101e-123	3.43938e-122	yes	up	7.38	48.09	7.38	48.09
ENSMUSG00000068105	Tnfrsf13c	tumor necrosis factor receptor superfamily, member 13c [Source:MGI Symbol;Acc:MGI:1919299]	9.431	3.23736	8.88325e-122	3.7269e-121	yes	up	2.66	28.4	2.66	28.4
ENSMUSG00000027398	Il1b	interleukin 1 beta [Source:MGI Symbol;Acc:MGI:96543]	3.974	1.99072	4.80678e-119	1.96063e-118	yes	up	16.25	71.59	16.25	71.59
ENSMUSG00000028645	Slc2a1	solute carrier family 2 (facilitated glucose transporter), member 1 [Source:MGI Symbol;Acc:MGI:95755]	2.261	1.17712	3.56742e-118	1.45007e-117	yes	up	24.97	66.63	24.97	66.63
ENSMUSG00000083061	Gm12191	predicted gene 12191 [Source:MGI Symbol;Acc:MGI:3651293]	2.103	1.07249	1.40185e-114	5.5354e-114	yes	up	945.01	2229.16	945.01	2229.16
ENSMUSG00000079547	H2-DMb1	histocompatibility 2, class II, locus Mb1 [Source:MGI Symbol;Acc:MGI:95922]	17.357	4.11742	7.9512e-111	3.08775e-110	yes	up	1.59	30.67	1.59	30.67
ENSMUSG00000076613	Ighg2b	immunoglobulin heavy constant gamma 2B [Source:MGI Symbol;Acc:MGI:96445]	922.863	9.84997	1.82884e-107	6.89685e-107	yes	up	0	56.23	0	56.23
ENSMUSG00000022901	Cd86	CD86 antigen [Source:MGI Symbol;Acc:MGI:101773]	3.115	1.63902	7.64265e-107	2.85015e-106	yes	up	93.41	52.27	93.41	52.27
ENSMUSG00000043421	Hilpda	hypoxia inducible lipid droplet associated [Source:MGI Symbol;Acc:MGI:1916823]	4.583	2.19627	3.35675e-106	1.24786e-105	yes	up	16.69	85.75	16.69	85.75
ENSMUSG00000040584	Abcb1a	ATP-binding cassette, sub-family B (MDR/TAP), member 1A [Source:MGI Symbol;Acc:MGI:97570]	2.392	1.25816	6.71569e-105	2.47306e-104	yes	up	13.35	33.23	13.35	33.23
ENSMUSG00000039395	Mreg	melanoregulin [Source:MGI Symbol;Acc:MGI:2151839]	13.025	3.70317	1.03352e-104	3.8e-104	yes	up	9.29	17.5	9.29	17.5
ENSMUSG00000037242	Clic4	chloride intracellular channel 4 (mitochondrial) [Source:MGI Symbol;Acc:MGI:1352754]	2.602	1.37956	2.20521e-104	8.0827e-104	yes	up	10.1	29.53	10.1	29.53
ENSMUSG00000030313	Dennd5b	DENN/MADD domain containing 5B [Source:MGI Symbol;Acc:MGI:2444273]	11.526	3.52688	2.48042e-104	9.07724e-104	yes	up	0.3	3.93	0.3	3.93
ENSMUSG00000037972	Snn	stannin [Source:MGI Symbol;Acc:MGI:1276549]	5.43	2.44103	2.30739e-102	8.27644e-102	yes	up	3.2	19.51	3.2	19.51
ENSMUSG00000013160	Atp6v0d1	ATPase, H+ transporting, lysosomal V0 subunit D1 [Source:MGI Symbol;Acc:MGI:1201778]	2.074	1.05264	8.52287e-101	3.0202e-100	yes	up	46.97	120.59	46.97	120.59
ENSMUSG00000041831	Sytl3	synaptotagmin-like 3 [Source:MGI Symbol;Acc:MGI:1933367]	23.733	4.56882	1.33265e-96	4.47282e-96	yes	up	20.23	20.93	20.23	20.93
ENSMUSG00000042228	Lyn	LYN proto-oncogene, Src family tyrosine kinase [Source:MGI Symbol;Acc:MGI:96892]	2.93	1.55088	1.41241e-96	4.73376e-96	yes	up	8.54	38.2	8.54	38.2
ENSMUSG00000075254	Heg1	heart development protein with EGF-like domains 1 [Source:MGI Symbol;Acc:MGI:1924696]	2.254	1.17218	6.99123e-96	2.32986e-95	yes	up	8.96	23.39	8.96	23.39
ENSMUSG00000026594	Ralgps2	Ral GEF with PH domain and SH3 binding motif 2 [Source:MGI Symbol;Acc:MGI:1925505]	2.096	1.0676	5.44852e-94	1.78287e-93	yes	up	25.92	81.9	25.92	81.9
ENSMUSG00000031960	Aars	alanyl-tRNA synthetase [Source:MGI Symbol;Acc:MGI:2384560]	2.163	1.11302	5.91594e-91	1.85569e-90	yes	up	19.45	51.85	19.45	51.85
ENSMUSG00000095526	Gm10243	predicted gene 10243 [Source:MGI Symbol;Acc:MGI:3704266]	3.712	1.89234	1.60796e-89	4.95776e-89	yes	up	206.34	858.25	206.34	858.25
ENSMUSG00000067575	Rpl35a-ps3	ribosomal protein L35A, pseudogene 3 [Source:MGI Symbol;Acc:MGI:3704473]	4.559	2.18877	8.82744e-89	2.70046e-88	yes	up	138	704.94	138	704.94
ENSMUSG00000028859	Csf3r	colony stimulating factor 3 receptor (granulocyte) [Source:MGI Symbol;Acc:MGI:1339755]	3.46	1.79089	8.26985e-88	2.49737e-87	yes	up	9.09	34.9	9.09	34.9
ENSMUSG00000036908	Unc93b1	unc-93 homolog B1 (C. elegans) [Source:MGI Symbol;Acc:MGI:1859307]	2.155	1.10785	3.15682e-87	9.47222e-87	yes	up	31.73	77.6	31.73	77.6
ENSMUSG00000049686	Orai1	ORAI calcium release-activated calcium modulator 1 [Source:MGI Symbol;Acc:MGI:1925542]	2.147	1.10218	2.57149e-86	7.6186e-86	yes	up	44.09	110.44	44.09	110.44
ENSMUSG00000036273	Lrrk2	leucine-rich repeat kinase 2 [Source:MGI Symbol;Acc:MGI:1913975]	8.582	3.10124	1.18823e-84	3.44651e-84	yes	up	0.43	6.78	0.43	6.78
ENSMUSG00000029217	Tec	tec protein tyrosine kinase [Source:MGI Symbol;Acc:MGI:98662]	4.326	2.11294	2.2009e-84	6.34464e-84	yes	up	24.95	25.94	24.95	25.94
ENSMUSG00000057337	Chst3	carbohydrate (chondroitin 6/keratan) sulfotransferase 3 [Source:MGI Symbol;Acc:MGI:1858224]	8.539	3.09415	4.51817e-84	1.29295e-83	yes	up	0.6	5.69	0.6	5.69
ENSMUSG00000044734	Serpinb1a	serine (or cysteine) peptidase inhibitor, clade B, member 1a [Source:MGI Symbol;Acc:MGI:1913472]	16.672	4.05938	7.67097e-84	2.18454e-83	yes	up	1.6	18.31	1.6	18.31
ENSMUSG00000021624	Cd180	CD180 antigen [Source:MGI Symbol;Acc:MGI:1194924]	9.948	3.31435	8.34438e-84	2.37344e-83	yes	up	2.8	18.01	2.8	18.01
ENSMUSG00000033793	Atp6v1h	ATPase, H+ transporting, lysosomal V1 subunit H [Source:MGI Symbol;Acc:MGI:1914864]	2.695	1.4305	5.19971e-83	1.45781e-82	yes	up	15.99	51.63	15.99	51.63
ENSMUSG00000022416	Cacna1i	calcium channel, voltage-dependent, alpha 1I subunit [Source:MGI Symbol;Acc:MGI:2178051]	17.319	4.11429	1.20939e-82	3.37058e-82	yes	up	0.82	2.86	0.82	2.86
ENSMUSG00000002204	Napsa	napsin A aspartic peptidase [Source:MGI Symbol;Acc:MGI:109365]	4.819	2.2686	2.10511e-80	5.69141e-80	yes	up	6.3	39.88	6.3	39.88
ENSMUSG00000028967	Errfi1	ERBB receptor feedback inhibitor 1 [Source:MGI Symbol;Acc:MGI:1921405]	2.435	1.28372	5.59491e-78	1.45731e-77	yes	up	18.45	39.31	18.45	39.31
ENSMUSG00000015340	Cybb	cytochrome b-245, beta polypeptide [Source:MGI Symbol;Acc:MGI:88574]	2.575	1.3645	1.87862e-77	4.83959e-77	yes	up	12.51	23.07	12.51	23.07
ENSMUSG00000101939	Gm28438	predicted gene 28438 [Source:MGI Symbol;Acc:MGI:5579144]	605.423	9.2418	3.57116e-77	9.17966e-77	yes	up	0	350.16	0	350.16
ENSMUSG00000022555	Dgat1	diacylglycerol O-acyltransferase 1 [Source:MGI Symbol;Acc:MGI:1333825]	2.264	1.17863	5.11491e-76	1.29635e-75	yes	up	42.88	122.3	42.88	122.3
ENSMUSG00000030847	Bag3	BCL2-associated athanogene 3 [Source:MGI Symbol;Acc:MGI:1352493]	2.358	1.23743	3.59211e-75	9.00689e-75	yes	up	15.86	41.92	15.86	41.92
ENSMUSG00000009633	G0s2	G0/G1 switch gene 2 [Source:MGI Symbol;Acc:MGI:1316737]	11.222	3.48828	6.68609e-75	1.67112e-74	yes	up	3.51	44.21	3.51	44.21
ENSMUSG00000000732	Icosl	icos ligand [Source:MGI Symbol;Acc:MGI:1354701]	4.043	2.01555	1.04684e-72	2.55663e-72	yes	up	4.26	19.61	4.26	19.61
ENSMUSG00000024334	H2-Oa	histocompatibility 2, O region alpha locus [Source:MGI Symbol;Acc:MGI:95924]	4.611	2.20523	3.20451e-72	7.80187e-72	yes	up	8.91	48.38	8.91	48.38
ENSMUSG00000094664	Rpl35a-ps6	ribosomal protein L35A, pseudogene 6 [Source:MGI Symbol;Acc:MGI:3704258]	7.821	2.96735	1.75517e-70	4.18647e-70	yes	up	45.25	396.56	45.25	396.56
ENSMUSG00000099974	Bcl2a1d	B cell leukemia/lymphoma 2 related protein A1d [Source:MGI Symbol;Acc:MGI:1278325]	4.408	2.14004	2.65841e-69	6.25201e-69	yes	up	13.95	65.85	13.95	65.85
ENSMUSG00000016529	Il10	interleukin 10 [Source:MGI Symbol;Acc:MGI:96537]	2.455	1.29583	5.55893e-66	1.2498e-65	yes	up	25.28	74.53	25.28	74.53
ENSMUSG00000040451	Sgms1	sphingomyelin synthase 1 [Source:MGI Symbol;Acc:MGI:2444110]	2.067	1.04755	7.21455e-66	1.61738e-65	yes	up	19.18	47.84	19.18	47.84
ENSMUSG00000028460	Sit1	suppression inducing transmembrane adaptor 1 [Source:MGI Symbol;Acc:MGI:1889342]	2.218	1.14935	3.17247e-65	7.03827e-65	yes	up	83.05	99.51	83.05	99.51
ENSMUSG00000046532	Ar	androgen receptor [Source:MGI Symbol;Acc:MGI:88064]	4.599	2.2014	3.53413e-65	7.82586e-65	yes	up	0.95	7.53	0.95	7.53
ENSMUSG00000079108	Srp54b	signal recognition particle 54B [Source:MGI Symbol;Acc:MGI:3714357]	4.449	2.1535	4.32178e-64	9.41908e-64	yes	up	4.54	19.06	4.54	19.06
ENSMUSG00000037966	Ninj1	ninjurin 1 [Source:MGI Symbol;Acc:MGI:1196617]	2.41	1.26899	1.68874e-63	3.63665e-63	yes	up	34.85	86.31	34.85	86.31
ENSMUSG00000031264	Btk	Bruton agammaglobulinemia tyrosine kinase [Source:MGI Symbol;Acc:MGI:88216]	5.281	2.40091	7.08565e-58	1.38037e-57	yes	up	26.27	13.79	26.27	13.79
ENSMUSG00000023951	Vegfa	vascular endothelial growth factor A [Source:MGI Symbol;Acc:MGI:103178]	5.843	2.54669	6.48075e-57	1.24295e-56	yes	up	1.44	9.74	1.44	9.74
ENSMUSG00000026073	Il1r2	interleukin 1 receptor, type II [Source:MGI Symbol;Acc:MGI:96546]	3.19	1.67335	3.48049e-54	6.37351e-54	yes	up	22.02	42.34	22.02	42.34
ENSMUSG00000022686	B3gnt5	UDP-GlcNAc:betaGal beta-1,3-N-acetylglucosaminyltransferase 5 [Source:MGI Symbol;Acc:MGI:2137302]	2.856	1.51409	4.63992e-54	8.47684e-54	yes	up	3.95	11.54	3.95	11.54
ENSMUSG00000000531	Grasp	GRP1 (general receptor for phosphoinositides 1)-associated scaffold protein [Source:MGI Symbol;Acc:MGI:1860303]	2.597	1.3767	5.91934e-54	1.07557e-53	yes	up	27.68	35.15	27.68	35.15
ENSMUSG00000031504	Rab20	RAB20, member RAS oncogene family [Source:MGI Symbol;Acc:MGI:102789]	5.89	2.55825	6.09389e-52	1.06686e-51	yes	up	3.29	21.72	3.29	21.72
ENSMUSG00000030872	Gga2	golgi associated, gamma adaptin ear containing, ARF binding protein 2 [Source:MGI Symbol;Acc:MGI:1921355]	3.164	1.66176	1.71575e-51	2.98375e-51	yes	up	4.96	15.84	4.96	15.84
ENSMUSG00000026656	Fcgr2b	Fc receptor, IgG, low affinity IIb [Source:MGI Symbol;Acc:MGI:95499]	5.752	2.52407	8.17266e-51	1.40565e-50	yes	up	3.32	21.08	3.32	21.08
ENSMUSG00000032656	March3	membrane-associated ring finger (C3HC4) 3 [Source:MGI Symbol;Acc:MGI:2443667]	2.534	1.34115	1.38152e-50	2.36747e-50	yes	up	362.94	49.61	362.94	49.61
ENSMUSG00000056054	S100a8	S100 calcium binding protein A8 (calgranulin A) [Source:MGI Symbol;Acc:MGI:88244]	4.539	2.18243	1.39796e-50	2.39389e-50	yes	up	26.52	136.09	26.52	136.09
ENSMUSG00000038264	Sema7a	sema domain, immunoglobulin domain (Ig), and GPI membrane anchor, (semaphorin) 7A [Source:MGI Symbol;Acc:MGI:1306826]	4.897	2.29179	3.64728e-50	6.18704e-50	yes	up	1.6	9.14	1.6	9.14
ENSMUSG00000017652	Cd40	CD40 antigen [Source:MGI Symbol;Acc:MGI:88336]	9.572	3.25885	6.00913e-49	9.92136e-49	yes	up	2.36	26.41	2.36	26.41
ENSMUSG00000015950	Ncf1	neutrophil cytosolic factor 1 [Source:MGI Symbol;Acc:MGI:97283]	2.695	1.43012	9.00543e-49	1.47853e-48	yes	up	8.44	20.8	8.44	20.8
ENSMUSG00000066878	Gm10184	predicted pseudogene 10184 [Source:MGI Symbol;Acc:MGI:3704480]	3.488	1.80248	2.84978e-47	4.56089e-47	yes	up	5.24	20.48	5.24	20.48
ENSMUSG00000066026	Dhrs3	dehydrogenase/reductase (SDR family) member 3 [Source:MGI Symbol;Acc:MGI:1315215]	3.926	1.97313	3.48797e-47	5.57468e-47	yes	up	7.06	21.59	7.06	21.59
ENSMUSG00000017929	B4galt5	UDP-Gal:betaGlcNAc beta 1,4-galactosyltransferase, polypeptide 5 [Source:MGI Symbol;Acc:MGI:1927169]	2.114	1.08009	4.50167e-47	7.18018e-47	yes	up	8.22	19.57	8.22	19.57
ENSMUSG00000004110	Cacna1e	calcium channel, voltage-dependent, R type, alpha 1E subunit [Source:MGI Symbol;Acc:MGI:106217]	8.097	3.01732	2.09515e-46	3.30587e-46	yes	up	12.73	7.65	12.73	7.65
ENSMUSG00000025804	Ccr1	chemokine (C-C motif) receptor 1 [Source:MGI Symbol;Acc:MGI:104618]	7.389	2.8853	1.23925e-45	1.93201e-45	yes	up	0.88	7.29	0.88	7.29
ENSMUSG00000089945	Pakap	paralemmin A kinase anchor protein [Source:MGI Symbol;Acc:MGI:5141924]	6.391	2.67608	1.38588e-45	2.15632e-45	yes	up	42.31	20.08	42.31	20.08
ENSMUSG00000002365	Snx9	sorting nexin 9 [Source:MGI Symbol;Acc:MGI:1913866]	2.246	1.16711	1.93041e-45	2.99167e-45	yes	up	9.27	23.41	9.27	23.41
ENSMUSG00000053963	Stum	mechanosensory transduction mediator [Source:MGI Symbol;Acc:MGI:2138735]	312.749	8.28886	2.19917e-45	3.40595e-45	yes	up	0	5.94	0	5.94
ENSMUSG00000079445	B3gnt7	UDP-GlcNAc:betaGal beta-1,3-N-acetylglucosaminyltransferase 7 [Source:MGI Symbol;Acc:MGI:2384394]	303.597	8.24601	2.68277e-44	4.05338e-44	yes	up	0	6.25	0	6.25
ENSMUSG00000028857	Tmem222	transmembrane protein 222 [Source:MGI Symbol;Acc:MGI:1098568]	2.14	1.09763	3.69618e-44	5.5702e-44	yes	up	34.03	64.47	34.03	64.47
ENSMUSG00000055723	Rras2	related RAS viral (r-ras) oncogene 2 [Source:MGI Symbol;Acc:MGI:1914172]	2.036	1.02557	8.66508e-44	1.29094e-43	yes	up	18.93	36.43	18.93	36.43
ENSMUSG00000038059	Smim3	small integral membrane protein 3 [Source:MGI Symbol;Acc:MGI:1917088]	6.432	2.68522	8.86191e-44	1.31942e-43	yes	up	1.56	11.26	1.56	11.26
ENSMUSG00000015745	Plekho1	pleckstrin homology domain containing, family O member 1 [Source:MGI Symbol;Acc:MGI:1914470]	2.784	1.47694	4.734e-43	6.93406e-43	yes	up	14.14	47.82	14.14	47.82
ENSMUSG00000032883	Acsl3	acyl-CoA synthetase long-chain family member 3 [Source:MGI Symbol;Acc:MGI:1921455]	3.037	1.60288	1.35125e-42	1.96089e-42	yes	up	19.22	14.69	19.22	14.69
ENSMUSG00000010045	Tmem115	transmembrane protein 115 [Source:MGI Symbol;Acc:MGI:1930765]	3.066	1.61644	3.59778e-42	5.16672e-42	yes	up	5.35	18.37	5.35	18.37
ENSMUSG00000020642	Rnf144a	ring finger protein 144A [Source:MGI Symbol;Acc:MGI:1344401]	6.661	2.73574	5.5303e-42	7.88416e-42	yes	up	12.62	3.75	12.62	3.75
ENSMUSG00000038034	Igsf8	immunoglobulin superfamily, member 8 [Source:MGI Symbol;Acc:MGI:2154090]	2.161	1.11173	8.1647e-42	1.16187e-41	yes	up	12.78	39.82	12.78	39.82
ENSMUSG00000046727	Cystm1	cysteine-rich transmembrane module containing 1 [Source:MGI Symbol;Acc:MGI:1913310]	5.568	2.47703	2.89986e-41	4.06748e-41	yes	up	27.52	43.17	27.52	43.17
ENSMUSG00000000628	Hk2	hexokinase 2 [Source:MGI Symbol;Acc:MGI:1315197]	3.338	1.73897	1.22241e-40	1.68543e-40	yes	up	4.48	10.1	4.48	10.1
ENSMUSG00000045322	Tlr9	toll-like receptor 9 [Source:MGI Symbol;Acc:MGI:1932389]	10.472	3.3884	4.15368e-39	5.53535e-39	yes	up	0.36	4.28	0.36	4.28
ENSMUSG00000033508	Asprv1	aspartic peptidase, retroviral-like 1 [Source:MGI Symbol;Acc:MGI:1915105]	29.177	4.86674	1.66752e-38	2.18137e-38	yes	up	0.26	8.59	0.26	8.59
ENSMUSG00000027562	Car2	carbonic anhydrase 2 [Source:MGI Symbol;Acc:MGI:88269]	4.312	2.10829	1.51479e-37	1.92686e-37	yes	up	2.98	14.4	2.98	14.4
ENSMUSG00000041920	Slc16a6	solute carrier family 16 (monocarboxylic acid transporters), member 6 [Source:MGI Symbol;Acc:MGI:2144585]	2.189	1.13052	1.73141e-37	2.20122e-37	yes	up	10.9	17.8	10.9	17.8
ENSMUSG00000030144	Clec4d	C-type lectin domain family 4, member d [Source:MGI Symbol;Acc:MGI:1298389]	11.115	3.47442	1.95932e-36	2.43432e-36	yes	up	43.39	20.87	43.39	20.87
ENSMUSG00000006445	Epha2	Eph receptor A2 [Source:MGI Symbol;Acc:MGI:95278]	19.355	4.27465	2.16682e-36	2.69071e-36	yes	up	0.14	2.98	0.14	2.98
ENSMUSG00000039783	Kmo	kynurenine 3-monooxygenase (kynurenine 3-hydroxylase) [Source:MGI Symbol;Acc:MGI:2138151]	10.437	3.3836	2.78388e-36	3.43517e-36	yes	up	0.45	5.25	0.45	5.25
ENSMUSG00000079018	Ly6c1	lymphocyte antigen 6 complex, locus C1 [Source:MGI Symbol;Acc:MGI:96882]	11.905	3.57353	3.04675e-36	3.75757e-36	yes	up	3.72	21.53	3.72	21.53
ENSMUSG00000045005	Fzd5	frizzled class receptor 5 [Source:MGI Symbol;Acc:MGI:108571]	2.798	1.48418	2.35648e-35	2.82903e-35	yes	up	1.59	5.7	1.59	5.7
ENSMUSG00000100153	Gm5601	predicted pseudogene 5601 [Source:MGI Symbol;Acc:MGI:3647492]	2.448	1.29167	1.47013e-34	1.73567e-34	yes	up	17.12	45.59	17.12	45.59
ENSMUSG00000029378	Areg	amphiregulin [Source:MGI Symbol;Acc:MGI:88068]	2.796	1.48322	1.66187e-34	1.95811e-34	yes	up	11.03	34.55	11.03	34.55
ENSMUSG00000023988	Bysl	bystin-like [Source:MGI Symbol;Acc:MGI:1858419]	2.09	1.06319	2.97982e-34	3.47958e-34	yes	up	6.45	15.11	6.45	15.11
ENSMUSG00000036067	Slc2a6	solute carrier family 2 (facilitated glucose transporter), member 6 [Source:MGI Symbol;Acc:MGI:2443286]	50.017	5.64434	4.13337e-34	4.80509e-34	yes	up	0.07	4.74	0.07	4.74
ENSMUSG00000034006	Pqlc1	PQ loop repeat containing 1 [Source:MGI Symbol;Acc:MGI:1914193]	3.003	1.58636	5.25191e-34	6.09336e-34	yes	up	6.81	17.32	6.81	17.32
ENSMUSG00000020183	Cpm	carboxypeptidase M [Source:MGI Symbol;Acc:MGI:1917824]	3.096	1.63046	5.35594e-34	6.21098e-34	yes	up	3.17	10.04	3.17	10.04
ENSMUSG00000076612	Ighg2c	immunoglobulin heavy constant gamma 2C [Source:MGI Symbol;Acc:MGI:2686979]	215.452	7.75122	2.05355e-33	2.35237e-33	yes	up	0	21.66	0	21.66
ENSMUSG00000014609	Chrne	cholinergic receptor, nicotinic, epsilon polypeptide [Source:MGI Symbol;Acc:MGI:87894]	10.998	3.45915	3.76007e-33	4.2656e-33	yes	up	0.91	16.63	0.91	16.63
ENSMUSG00000029084	Cd38	CD38 antigen [Source:MGI Symbol;Acc:MGI:107474]	2.824	1.49779	1.30364e-32	1.45572e-32	yes	up	3.17	10.12	3.17	10.12
ENSMUSG00000039328	Rnf122	ring finger protein 122 [Source:MGI Symbol;Acc:MGI:1916117]	2.996	1.58327	1.34666e-32	1.50232e-32	yes	up	6.84	19.8	6.84	19.8
ENSMUSG00000030142	Clec4e	C-type lectin domain family 4, member e [Source:MGI Symbol;Acc:MGI:1861232]	8.585	3.10186	4.09676e-32	4.4956e-32	yes	up	0.33	7.6	0.33	7.6
ENSMUSG00000057531	Dtnbp1	dystrobrevin binding protein 1 [Source:MGI Symbol;Acc:MGI:2137586]	2.375	1.24778	4.51793e-32	4.95315e-32	yes	up	13.73	36.13	13.73	36.13
ENSMUSG00000042265	Trem1	triggering receptor expressed on myeloid cells 1 [Source:MGI Symbol;Acc:MGI:1930005]	46.855	5.55013	4.97179e-32	5.44058e-32	yes	up	0.06	3.29	0.06	3.29
ENSMUSG00000049044	Rapgef4	Rap guanine nucleotide exchange factor (GEF) 4 [Source:MGI Symbol;Acc:MGI:1917723]	2.964	1.56743	6.66442e-31	7.06254e-31	yes	up	11.12	17.52	11.12	17.52
ENSMUSG00000022026	Olfm4	olfactomedin 4 [Source:MGI Symbol;Acc:MGI:2685142]	195.468	7.61079	8.0343e-31	8.49128e-31	yes	up	0	3.7	0	3.7
ENSMUSG00000036469	March1	membrane-associated ring finger (C3HC4) 1 [Source:MGI Symbol;Acc:MGI:1920175]	3.385	1.75901	9.10366e-31	9.59125e-31	yes	up	1.88	6.54	1.88	6.54
ENSMUSG00000034936	Arl4d	ADP-ribosylation factor-like 4D [Source:MGI Symbol;Acc:MGI:1933155]	3.071	1.61849	9.45595e-31	9.95794e-31	yes	up	6.64	22.86	6.64	22.86
ENSMUSG00000025579	Gaa	glucosidase, alpha, acid [Source:MGI Symbol;Acc:MGI:95609]	2.258	1.175	1.69846e-30	1.77274e-30	yes	up	15.84	14.53	15.84	14.53
ENSMUSG00000037095	Lrg1	leucine-rich alpha-2-glycoprotein 1 [Source:MGI Symbol;Acc:MGI:1924155]	44.268	5.46819	2.57649e-30	2.67254e-30	yes	up	0.16	7.71	0.16	7.71
ENSMUSG00000041845	Rhod	ras homolog family member D [Source:MGI Symbol;Acc:MGI:108446]	190.869	7.57644	3.23088e-30	3.34395e-30	yes	up	0	8.14	0	8.14
ENSMUSG00000078377	Gm4294	predicted gene 4294 [Source:MGI Symbol;Acc:MGI:3782472]	190.467	7.57339	3.65046e-30	3.77156e-30	yes	up	0	26.51	0	26.51
ENSMUSG00000054855	Rnd1	Rho family GTPase 1 [Source:MGI Symbol;Acc:MGI:2444878]	3.458	1.79	5.55129e-30	5.71534e-30	yes	up	2.85	11.59	2.85	11.59
ENSMUSG00000005447	Pafah1b3	platelet-activating factor acetylhydrolase, isoform 1b, subunit 3 [Source:MGI Symbol;Acc:MGI:108414]	3.954	1.98329	2.91378e-29	2.9168e-29	yes	up	8.13	31.18	8.13	31.18
ENSMUSG00000040447	Spns2	spinster homolog 2 [Source:MGI Symbol;Acc:MGI:2384936]	14.044	3.8119	4.11217e-29	4.09724e-29	yes	up	0.28	3.53	0.28	3.53
ENSMUSG00000026347	Tmem163	transmembrane protein 163 [Source:MGI Symbol;Acc:MGI:1919410]	41.968	5.39122	8.8058e-29	8.68178e-29	yes	up	0.07	4.99	0.07	4.99
ENSMUSG00000035355	Kcnh4	potassium voltage-gated channel, subfamily H (eag-related), member 4 [Source:MGI Symbol;Acc:MGI:2156184]	22.134	4.46819	1.0185e-28	1.00247e-28	yes	up	17.86	2.28	17.86	2.28
ENSMUSG00000025198	Erlin1	ER lipid raft associated 1 [Source:MGI Symbol;Acc:MGI:2387613]	2.817	1.49418	1.19961e-28	1.1763e-28	yes	up	67.42	9.21	67.42	9.21
ENSMUSG00000063439	B9d2	B9 protein domain 2 [Source:MGI Symbol;Acc:MGI:2387643]	2.267	1.18088	1.99716e-28	1.94536e-28	yes	up	22.62	52.24	22.62	52.24
ENSMUSG00000022114	Spry2	sprouty homolog 2 (Drosophila) [Source:MGI Symbol;Acc:MGI:1345138]	175.921	7.45879	3.12538e-28	3.02675e-28	yes	up	0	4.54	0	4.54
ENSMUSG00000034634	Ly6d	lymphocyte antigen 6 complex, locus D [Source:MGI Symbol;Acc:MGI:96881]	173.622	7.4398	6.35909e-28	6.09808e-28	yes	up	0	17.41	0	17.41
ENSMUSG00000027602	Map1lc3a	microtubule-associated protein 1 light chain 3 alpha [Source:MGI Symbol;Acc:MGI:1915661]	2.13	1.09078	6.36851e-28	6.10462e-28	yes	up	24.43	50.28	24.43	50.28
ENSMUSG00000050989	Selenon	selenoprotein N [Source:MGI Symbol;Acc:MGI:2151208]	9.007	3.17103	9.67849e-28	9.20981e-28	yes	up	0.32	3.18	0.32	3.18
ENSMUSG00000031556	Tm2d2	TM2 domain containing 2 [Source:MGI Symbol;Acc:MGI:1916992]	2.352	1.23361	1.03597e-27	9.84607e-28	yes	up	15.02	35.67	15.02	35.67
ENSMUSG00000028977	Casz1	castor zinc finger 1 [Source:MGI Symbol;Acc:MGI:1196251]	4.011	2.00406	3.77312e-27	3.53317e-27	yes	up	1.19	5.36	1.19	5.36
ENSMUSG00000034612	Chst11	carbohydrate sulfotransferase 11 [Source:MGI Symbol;Acc:MGI:1927166]	3.809	1.92932	8.99774e-27	8.32925e-27	yes	up	0.77	3.27	0.77	3.27
ENSMUSG00000044453	Ffar1	free fatty acid receptor 1 [Source:MGI Symbol;Acc:MGI:2684079]	164.423	7.36127	1.11128e-26	1.02548e-26	yes	up	0	1.97	0	1.97
ENSMUSG00000027646	Src	Rous sarcoma oncogene [Source:MGI Symbol;Acc:MGI:98397]	2.042	1.02967	3.30357e-26	3.00137e-26	yes	up	7.36	13.25	7.36	13.25
ENSMUSG00000004612	Nkg7	natural killer cell group 7 sequence [Source:MGI Symbol;Acc:MGI:1931250]	2.271	1.18325	5.6875e-26	5.1197e-26	yes	up	22.12	58.2	22.12	58.2
ENSMUSG00000038179	Slamf7	SLAM family member 7 [Source:MGI Symbol;Acc:MGI:1922595]	4.206	2.07241	9.16363e-26	8.18919e-26	yes	up	0.86	6.51	0.86	6.51
ENSMUSG00000079227	Ccr5	chemokine (C-C motif) receptor 5 [Source:MGI Symbol;Acc:MGI:107182]	2.881	1.52669	1.35912e-25	1.20588e-25	yes	up	1.04	7.62	1.04	7.62
ENSMUSG00000011008	Mcoln2	mucolipin 2 [Source:MGI Symbol;Acc:MGI:1915529]	6.452	2.68969	1.76474e-25	1.56105e-25	yes	up	0.68	9.5	0.68	9.5
ENSMUSG00000071342	Lsmem1	leucine-rich single-pass membrane protein 1 [Source:MGI Symbol;Acc:MGI:2685735]	2.592	1.37411	1.84991e-25	1.63516e-25	yes	up	7.5	13.55	7.5	13.55
ENSMUSG00000046841	Ckap4	cytoskeleton-associated protein 4 [Source:MGI Symbol;Acc:MGI:2444926]	5.025	2.32916	2.63419e-25	2.31446e-25	yes	up	0.97	4.51	0.97	4.51
ENSMUSG00000038859	Baiap2l1	BAI1-associated protein 2-like 1 [Source:MGI Symbol;Acc:MGI:1914148]	16.327	4.02922	2.79259e-25	2.45089e-25	yes	up	0.16	6.07	0.16	6.07
ENSMUSG00000040715	Rsc1a1	regulatory solute carrier protein, family 1, member 1 [Source:MGI Symbol;Acc:MGI:3526447]	3.274	1.71106	4.09381e-25	3.56889e-25	yes	up	3.48	12.78	3.48	12.78
ENSMUSG00000026203	Dnajb2	DnaJ heat shock protein family (Hsp40) member B2 [Source:MGI Symbol;Acc:MGI:1928739]	2.09	1.06332	6.63258e-24	5.5653e-24	yes	up	8.62	22.54	8.62	22.54
ENSMUSG00000056529	Ptafr	platelet-activating factor receptor [Source:MGI Symbol;Acc:MGI:106066]	4.261	2.09122	9.23477e-24	7.72118e-24	yes	up	0.84	4.03	0.84	4.03
ENSMUSG00000110344	Gm45716	predicted gene 45716 [Source:MGI Symbol;Acc:MGI:5804831]	3.504	1.80888	3.77235e-23	3.0849e-23	yes	up	2.31	9.09	2.31	9.09
ENSMUSG00000024011	Pi16	peptidase inhibitor 16 [Source:MGI Symbol;Acc:MGI:1921366]	137.978	7.10829	5.00349e-23	4.07325e-23	yes	up	0	2.7	0	2.7
ENSMUSG00000005057	Sh2b2	SH2B adaptor protein 2 [Source:MGI Symbol;Acc:MGI:1345171]	4.944	2.30574	6.1324e-23	4.98019e-23	yes	up	0.81	4.6	0.81	4.6
ENSMUSG00000030688	Stard10	START domain containing 10 [Source:MGI Symbol;Acc:MGI:1860093]	2.845	1.50826	6.23387e-23	5.0591e-23	yes	up	6.39	18.53	6.39	18.53
ENSMUSG00000096805	Ighv9-1	immunoglobulin heavy variable 9-1 [Source:MGI Symbol;Acc:MGI:4439911]	6.899	2.78636	3.25526e-22	2.58031e-22	yes	up	6.61	51.83	6.61	51.83
ENSMUSG00000059479	B3gnt8	UDP-GlcNAc:betaGal beta-1,3-N-acetylglucosaminyltransferase 8 [Source:MGI Symbol;Acc:MGI:2385269]	7.978	2.99602	3.86026e-22	3.05163e-22	yes	up	0.5	3.07	0.5	3.07
ENSMUSG00000014932	Yes1	YES proto-oncogene 1, Src family tyrosine kinase [Source:MGI Symbol;Acc:MGI:99147]	4.316	2.10957	4.36002e-22	3.44322e-22	yes	up	0.98	3.17	0.98	3.17
ENSMUSG00000041488	Stx3	syntaxin 3 [Source:MGI Symbol;Acc:MGI:103077]	131.079	7.03429	4.72203e-22	3.72286e-22	yes	up	0	2.4	0	2.4
ENSMUSG00000095285	Ighv5-9	immunoglobulin heavy variable 5-9 [Source:MGI Symbol;Acc:MGI:4439873]	17.042	4.091	1.48596e-21	1.15296e-21	yes	up	1.43	27.63	1.43	27.63
ENSMUSG00000062524	Ncr1	natural cytotoxicity triggering receptor 1 [Source:MGI Symbol;Acc:MGI:1336212]	126.479	6.98276	2.13545e-21	1.64657e-21	yes	up	0	4.93	0	4.93
ENSMUSG00000034591	Slc41a2	solute carrier family 41, member 2 [Source:MGI Symbol;Acc:MGI:2442940]	7.378	2.88322	3.64667e-21	2.78803e-21	yes	up	0.22	6.77	0.22	6.77
ENSMUSG00000024659	Anxa1	annexin A1 [Source:MGI Symbol;Acc:MGI:96819]	2.825	1.49838	1.12943e-20	8.48316e-21	yes	up	4.18	13.75	4.18	13.75
ENSMUSG00000072692	Rpl37rt	ribosomal protein L37, retrotransposed [Source:MGI Symbol;Acc:MGI:3651519]	2.555	1.35314	2.03055e-20	1.51642e-20	yes	up	63.39	402.02	63.39	402.02
ENSMUSG00000027297	Ltk	leukocyte tyrosine kinase [Source:MGI Symbol;Acc:MGI:96840]	119.581	6.90184	2.09458e-20	1.56274e-20	yes	up	0	2.81	0	2.81
ENSMUSG00000096883	Shisa8	shisa family member 8 [Source:MGI Symbol;Acc:MGI:2146080]	118.431	6.8879	3.07182e-20	2.27452e-20	yes	up	0	3.62	0	3.62
ENSMUSG00000095571	Ighv5-17	immunoglobulin heavy variable 5-17 [Source:MGI Symbol;Acc:MGI:4439533]	7.484	2.90386	6.38415e-20	4.65957e-20	yes	up	6.14	56.09	6.14	56.09
ENSMUSG00000032776	Mctp2	multiple C2 domains, transmembrane 2 [Source:MGI Symbol;Acc:MGI:2685335]	3.855	1.94683	7.21161e-20	5.25697e-20	yes	up	0.51	4.01	0.51	4.01
ENSMUSG00000003228	Grk5	G protein-coupled receptor kinase 5 [Source:MGI Symbol;Acc:MGI:109161]	2.912	1.54182	9.29936e-20	6.73498e-20	yes	up	60.46	5.84	60.46	5.84
ENSMUSG00000112508	Sept2	septin 2 [Source:MGI Symbol;Acc:MGI:97298]	2.314	1.21061	1.06239e-19	7.66826e-20	yes	up	3.18	8.29	3.18	8.29
ENSMUSG00000031891	Hsd11b2	hydroxysteroid 11-beta dehydrogenase 2 [Source:MGI Symbol;Acc:MGI:104720]	113.832	6.83076	1.431e-19	1.03036e-19	yes	up	0	3.06	0	3.06
ENSMUSG00000076680	Ighv6-6	immunoglobulin heavy variable 6-6 [Source:MGI Symbol;Acc:MGI:4439619]	10.119	3.33902	1.5936e-19	1.14498e-19	yes	up	3.7	46.61	3.7	46.61
ENSMUSG00000034055	Phka1	phosphorylase kinase alpha 1 [Source:MGI Symbol;Acc:MGI:97576]	8.304	3.05384	4.61785e-19	3.26297e-19	yes	up	0.13	1.19	0.13	1.19
ENSMUSG00000042514	Klhl14	kelch-like 14 [Source:MGI Symbol;Acc:MGI:1921249]	15.202	3.92619	5.89121e-19	4.13412e-19	yes	up	0.09	1.5	0.09	1.5
ENSMUSG00000038963	Slco4a1	solute carrier organic anion transporter family, member 4a1 [Source:MGI Symbol;Acc:MGI:1351866]	4.503	2.17103	6.24732e-19	4.37618e-19	yes	up	0.83	6.25	0.83	6.25
ENSMUSG00000071528	Usmg5	upregulated during skeletal muscle growth 5 [Source:MGI Symbol;Acc:MGI:1891435]	2.891	1.53143	7.14514e-19	4.9917e-19	yes	up	74.84	212.22	74.84	212.22
ENSMUSG00000004655	Aqp1	aquaporin 1 [Source:MGI Symbol;Acc:MGI:103201]	27.308	4.77126	8.91065e-19	6.1993e-19	yes	up	0.07	2.17	0.07	2.17
ENSMUSG00000079293	Clec7a	C-type lectin domain family 7, member a [Source:MGI Symbol;Acc:MGI:1861431]	2.794	1.48217	1.45046e-18	1.0017e-18	yes	up	2.67	9.91	2.67	9.91
ENSMUSG00000032315	Cyp1a1	cytochrome P450, family 1, subfamily a, polypeptide 1 [Source:MGI Symbol;Acc:MGI:88588]	106.933	6.74056	1.47051e-18	1.01524e-18	yes	up	0	2.13	0	2.13
ENSMUSG00000030671	Pde3b	phosphodiesterase 3B, cGMP-inhibited [Source:MGI Symbol;Acc:MGI:1333863]	2.339	1.22594	1.58723e-18	1.09325e-18	yes	up	1.59	3.92	1.59	3.92
ENSMUSG00000044813	Shb	src homology 2 domain-containing transforming protein B [Source:MGI Symbol;Acc:MGI:98294]	6.611	2.72496	3.86833e-18	2.62367e-18	yes	up	0.51	3.77	0.51	3.77
ENSMUSG00000040899	Ccr6	chemokine (C-C motif) receptor 6 [Source:MGI Symbol;Acc:MGI:1333797]	2.154	1.10676	5.97827e-18	4.01417e-18	yes	up	7.84	10.84	7.84	10.84
ENSMUSG00000028949	Smarcd3	SWI/SNF related, matrix associated, actin dependent regulator of chromatin, subfamily d, member 3 [Source:MGI Symbol;Acc:MGI:1914243]	102.011	6.67259	7.87951e-18	5.25921e-18	yes	up	0	2.44	0	2.44
ENSMUSG00000001027	Scn4a	sodium channel, voltage-gated, type IV, alpha [Source:MGI Symbol;Acc:MGI:98250]	7.857	2.97399	1.04922e-17	6.96544e-18	yes	up	0.12	1.04	0.12	1.04
ENSMUSG00000021338	Carmil1	capping protein regulator and myosin 1 linker 1 [Source:MGI Symbol;Acc:MGI:1915982]	97.734	6.61079	3.42997e-17	2.23104e-17	yes	up	0	4.42	0	4.42
ENSMUSG00000022231	Sema5a	sema domain, seven thrombospondin repeats (type 1 and type 1-like), transmembrane domain (TM) and short cytoplasmic domain, (semaphorin) 5A [Source:MGI Symbol;Acc:MGI:107556]	97.734	6.61079	3.42997e-17	2.23104e-17	yes	up	0	0.43	0	0.43
ENSMUSG00000076668	Ighv7-4	immunoglobulin heavy variable 7-4 [Source:MGI Symbol;Acc:MGI:4439763]	11.721	3.55105	3.52523e-17	2.28983e-17	yes	up	2.58	67.3	2.58	67.3
ENSMUSG00000037905	Bri3bp	Bri3 binding protein [Source:MGI Symbol;Acc:MGI:1924059]	2.052	1.03715	3.5971e-17	2.33522e-17	yes	up	6.12	15.67	6.12	15.67
ENSMUSG00000062661	Ncs1	neuronal calcium sensor 1 [Source:MGI Symbol;Acc:MGI:109166]	4.919	2.29826	8.11435e-17	5.17907e-17	yes	up	0.34	1.89	0.34	1.89
ENSMUSG00000030786	Itgam	integrin alpha M [Source:MGI Symbol;Acc:MGI:96607]	3.19	1.6737	9.13858e-17	5.82015e-17	yes	up	0.8	4.26	0.8	4.26
ENSMUSG00000022747	St3gal6	ST3 beta-galactoside alpha-2,3-sialyltransferase 6 [Source:MGI Symbol;Acc:MGI:1888707]	3.147	1.65398	1.16734e-16	7.40839e-17	yes	up	10.09	13.75	10.09	13.75
ENSMUSG00000023036	Pcdhgc4	protocadherin gamma subfamily C, 4 [Source:MGI Symbol;Acc:MGI:1935203]	137.271	7.10089	1.60629e-16	1.0134e-16	yes	up	0.01	1.35	0.01	1.35
ENSMUSG00000047881	Rell1	RELT-like 1 [Source:MGI Symbol;Acc:MGI:2140767]	3.575	1.83802	2.38023e-16	1.49245e-16	yes	up	2.83	3.64	2.83	3.64
ENSMUSG00000021991	Cacna2d3	calcium channel, voltage-dependent, alpha2/delta subunit 3 [Source:MGI Symbol;Acc:MGI:1338890]	91.882	6.5217	2.61488e-16	1.63483e-16	yes	up	0	7.71	0	7.71
ENSMUSG00000067547	Gm7666	predicted pseudogene 7666 [Source:MGI Symbol;Acc:MGI:3648907]	2.655	1.40894	3.13583e-16	1.95164e-16	yes	up	9.66	28.75	9.66	28.75
ENSMUSG00000021596	Mctp1	multiple C2 domains, transmembrane 1 [Source:MGI Symbol;Acc:MGI:1926021]	2.646	1.40403	3.5397e-16	2.1995e-16	yes	up	31.07	7.33	31.07	7.33
ENSMUSG00000032839	Trpc1	transient receptor potential cation channel, subfamily C, member 1 [Source:MGI Symbol;Acc:MGI:109528]	10.923	3.44933	8.74851e-16	5.3596e-16	yes	up	0.18	1.65	0.18	1.65
ENSMUSG00000020544	Cox11	cytochrome c oxidase assembly protein 11 [Source:MGI Symbol;Acc:MGI:1917052]	2.061	1.0432	9.73441e-16	5.94654e-16	yes	up	12.33	27.8	12.33	27.8
ENSMUSG00000001053	N4bp3	NEDD4 binding protein 3 [Source:MGI Symbol;Acc:MGI:2442218]	2.184	1.12667	1.13035e-15	6.87647e-16	yes	up	4.15	10.15	4.15	10.15
ENSMUSG00000052212	Cd177	CD177 antigen [Source:MGI Symbol;Acc:MGI:1916141]	6.669	2.73745	1.4672e-15	8.8751e-16	yes	up	0.34	2.81	0.34	2.81
ENSMUSG00000031565	Fgfr1	fibroblast growth factor receptor 1 [Source:MGI Symbol;Acc:MGI:95522]	8.459	3.08055	1.54555e-15	9.34666e-16	yes	up	0.21	1.79	0.21	1.79
ENSMUSG00000035107	Dcbld2	discoidin, CUB and LCCL domain containing 2 [Source:MGI Symbol;Acc:MGI:1920629]	22.617	4.49933	1.72509e-15	1.04083e-15	yes	up	0.27	0.83	0.27	0.83
ENSMUSG00000021360	Gcnt2	glucosaminyl (N-acetyl) transferase 2, I-branching enzyme [Source:MGI Symbol;Acc:MGI:1100870]	2.306	1.20537	1.9056e-15	1.1468e-15	yes	up	26.11	6.15	26.11	6.15
ENSMUSG00000032135	Mcam	melanoma cell adhesion molecule [Source:MGI Symbol;Acc:MGI:1933966]	10.693	3.41863	2.20241e-15	1.32035e-15	yes	up	0.17	1.95	0.17	1.95
ENSMUSG00000006574	Slc4a1	solute carrier family 4 (anion exchanger), member 1 [Source:MGI Symbol;Acc:MGI:109393]	85.086	6.41085	2.84542e-15	1.69803e-15	yes	up	0	1.02	0	1.02
ENSMUSG00000034452	Slc24a1	solute carrier family 24 (sodium/potassium/calcium exchanger), member 1 [Source:MGI Symbol;Acc:MGI:2384871]	83.936	6.39122	4.27505e-15	2.52806e-15	yes	up	0	0.79	0	0.79
ENSMUSG00000026672	Optn	optineurin [Source:MGI Symbol;Acc:MGI:1918898]	6.963	2.79966	5.03163e-15	2.96724e-15	yes	up	0.32	2.55	0.32	2.55
ENSMUSG00000014301	Pam16	presequence translocase-asssociated motor 16 homolog (S. cerevisiae) [Source:MGI Symbol;Acc:MGI:1913699]	21.358	4.41674	6.27862e-15	3.6832e-15	yes	up	0.88	12.88	0.88	12.88
ENSMUSG00000063415	Cyp26b1	cytochrome P450, family 26, subfamily b, polypeptide 1 [Source:MGI Symbol;Acc:MGI:2176159]	82.787	6.37132	6.42906e-15	3.7677e-15	yes	up	0	0.95	0	0.95
ENSMUSG00000025161	Slc16a3	solute carrier family 16 (monocarboxylic acid transporters), member 3 [Source:MGI Symbol;Acc:MGI:1933438]	2.734	1.45076	6.69876e-15	3.91988e-15	yes	up	2.09	5.34	2.09	5.34
ENSMUSG00000060591	Ifitm2	interferon induced transmembrane protein 2 [Source:MGI Symbol;Acc:MGI:1933382]	2.178	1.12279	6.98822e-15	4.08621e-15	yes	up	21.91	53.48	21.91	53.48
ENSMUSG00000051504	Siglech	sialic acid binding Ig-like lectin H [Source:MGI Symbol;Acc:MGI:2443256]	7.33	2.87383	1.69376e-14	9.70106e-15	yes	up	0.36	3.85	0.36	3.85
ENSMUSG00000023243	Kcnk5	potassium channel, subfamily K, member 5 [Source:MGI Symbol;Acc:MGI:1336175]	2.123	1.08592	1.75074e-14	1.00201e-14	yes	up	11.08	6.68	11.08	6.68
ENSMUSG00000028982	Slc25a33	solute carrier family 25, member 33 [Source:MGI Symbol;Acc:MGI:1917806]	2.208	1.143	1.77059e-14	1.01313e-14	yes	up	4.96	12.05	4.96	12.05
ENSMUSG00000057135	Scimp	SLP adaptor and CSK interacting membrane protein [Source:MGI Symbol;Acc:MGI:3610314]	79.337	6.30992	2.19933e-14	1.25417e-14	yes	up	0	4.62	0	4.62
ENSMUSG00000026447	Pik3c2b	phosphoinositide-3-kinase, class 2, beta polypeptide [Source:MGI Symbol;Acc:MGI:2685045]	2.227	1.15485	4.42593e-14	2.48114e-14	yes	up	73.26	2.39	73.26	2.39
ENSMUSG00000097057	Gm17638	predicted gene, 17638 [Source:MGI Symbol;Acc:MGI:4937272]	77.061	6.26792	4.97679e-14	2.78331e-14	yes	up	0	0.88	0	0.88
ENSMUSG00000042828	Trim72	tripartite motif-containing 72 [Source:MGI Symbol;Acc:MGI:3612190]	7.079	2.8236	7.86494e-14	4.3663e-14	yes	up	0.52	4.59	0.52	4.59
ENSMUSG00000070871	Ccnyl1	cyclin Y-like 1 [Source:MGI Symbol;Acc:MGI:2138614]	2.038	1.02704	9.38278e-14	5.18445e-14	yes	up	81.77	10.43	81.77	10.43
ENSMUSG00000029314	Gpat3	glycerol-3-phosphate acyltransferase 3 [Source:MGI Symbol;Acc:MGI:3603816]	6.094	2.60739	1.07646e-13	5.92984e-14	yes	up	0.32	2.17	0.32	2.17
ENSMUSG00000028538	St3gal3	ST3 beta-galactoside alpha-2,3-sialyltransferase 3 [Source:MGI Symbol;Acc:MGI:1316659]	2.323	1.21595	1.28787e-13	7.06958e-14	yes	up	3.77	8.2	3.77	8.2
ENSMUSG00000091780	Sco2	SCO2 cytochrome c oxidase assembly protein [Source:MGI Symbol;Acc:MGI:3818630]	72.461	6.17914	2.62292e-13	1.41307e-13	yes	up	0	3.91	0	3.91
ENSMUSG00000003309	Ap1m2	adaptor protein complex AP-1, mu 2 subunit [Source:MGI Symbol;Acc:MGI:1336974]	72.438	6.17868	2.64492e-13	1.42427e-13	yes	up	0	2.29	0	2.29
ENSMUSG00000048031	Fcrl5	Fc receptor-like 5 [Source:MGI Symbol;Acc:MGI:3053558]	6.827	2.77126	3.65346e-13	1.94595e-13	yes	up	0.44	2.96	0.44	2.96
ENSMUSG00000091845	Gm4604	predicted gene 4604 [Source:MGI Symbol;Acc:MGI:3782787]	3.519	1.81507	4.07749e-13	2.16444e-13	yes	up	18.21	71.92	18.21	71.92
ENSMUSG00000057137	Tmem140	transmembrane protein 140 [Source:MGI Symbol;Acc:MGI:1915737]	3.575	1.83794	4.21511e-13	2.23598e-13	yes	up	6.11	7.75	6.11	7.75
ENSMUSG00000096458	Moap1	modulator of apoptosis 1 [Source:MGI Symbol;Acc:MGI:1915555]	2.964	1.56777	5.10917e-13	2.69564e-13	yes	up	3.02	10.07	3.02	10.07
ENSMUSG00000096498	Ighv2-5	immunoglobulin heavy variable 2-5 [Source:MGI Symbol;Acc:MGI:4439517]	70.139	6.13214	6.11125e-13	3.2128e-13	yes	up	0	16.17	0	16.17
ENSMUSG00000028794	A3galt2	alpha 1,3-galactosyltransferase 2 (isoglobotriaosylceramide synthase) [Source:MGI Symbol;Acc:MGI:2685279]	70.139	6.13214	6.11125e-13	3.2128e-13	yes	up	0	2.96	0	2.96
ENSMUSG00000026811	St6galnac6	ST6 (alpha-N-acetyl-neuraminyl-2,3-beta-galactosyl-1,3)-N-acetylgalactosaminide alpha-2,6-sialyltransferase 6 [Source:MGI Symbol;Acc:MGI:1355316]	5.223	2.38489	7.82805e-13	4.09702e-13	yes	up	1.43	3.04	1.43	3.04
ENSMUSG00000047875	Gpr157	G protein-coupled receptor 157 [Source:MGI Symbol;Acc:MGI:2442046]	35.069	5.13214	7.83678e-13	4.10067e-13	yes	up	0.02	0.71	0.02	0.71
ENSMUSG00000093485	Gm20708	predicted gene 20708 [Source:MGI Symbol;Acc:MGI:5313155]	69.449	6.11788	7.86353e-13	4.11376e-13	yes	up	0	2.16	0	2.16
ENSMUSG00000051790	Nlgn2	neuroligin 2 [Source:MGI Symbol;Acc:MGI:2681835]	2.132	1.09199	9.3086e-13	4.84707e-13	yes	up	1.57	3.79	1.57	3.79
ENSMUSG00000053158	Fes	feline sarcoma oncogene [Source:MGI Symbol;Acc:MGI:95514]	2.175	1.12098	1.12562e-12	5.84309e-13	yes	up	6.88	7.22	6.88	7.22
ENSMUSG00000080242	Gm15487	predicted gene 15487 [Source:MGI Symbol;Acc:MGI:3709610]	2.119	1.08309	1.80765e-12	9.29722e-13	yes	up	39.17	93.06	39.17	93.06
ENSMUSG00000049130	C5ar1	complement component 5a receptor 1 [Source:MGI Symbol;Acc:MGI:88232]	7.145	2.83699	1.93066e-12	9.90169e-13	yes	up	0.26	2.73	0.26	2.73
ENSMUSG00000050931	Sgms2	sphingomyelin synthase 2 [Source:MGI Symbol;Acc:MGI:1921692]	33.92	5.08404	1.95096e-12	1.00014e-12	yes	up	0.02	1.88	0.02	1.88
ENSMUSG00000044156	Hepacam2	HEPACAM family member 2 [Source:MGI Symbol;Acc:MGI:2141520]	66.689	6.05938	2.16434e-12	1.1076e-12	yes	up	0	1.52	0	1.52
ENSMUSG00000009350	Mpo	myeloperoxidase [Source:MGI Symbol;Acc:MGI:97137]	65.539	6.03429	3.3066e-12	1.67356e-12	yes	up	0	1.89	0	1.89
ENSMUSG00000027276	Jag1	jagged 1 [Source:MGI Symbol;Acc:MGI:1095416]	65.539	6.03429	3.3066e-12	1.67356e-12	yes	up	0	0.57	0	0.57
ENSMUSG00000020023	Tmcc3	transmembrane and coiled coil domains 3 [Source:MGI Symbol;Acc:MGI:2442900]	4.446	2.15249	3.81455e-12	1.92236e-12	yes	up	0.24	1.33	0.24	1.33
ENSMUSG00000034118	Tpst1	protein-tyrosine sulfotransferase 1 [Source:MGI Symbol;Acc:MGI:1298231]	2.079	1.05555	4.05426e-12	2.03966e-12	yes	up	111.76	10.64	111.76	10.64
ENSMUSG00000044337	Ackr3	atypical chemokine receptor 3 [Source:MGI Symbol;Acc:MGI:109562]	12.84	3.68253	4.33582e-12	2.17665e-12	yes	up	0.09	1.68	0.09	1.68
ENSMUSG00000022722	Arl6	ADP-ribosylation factor-like 6 [Source:MGI Symbol;Acc:MGI:1927136]	64.39	6.00875	5.05763e-12	2.52552e-12	yes	up	0	2.16	0	2.16
ENSMUSG00000061825	Ces2c	carboxylesterase 2C [Source:MGI Symbol;Acc:MGI:2385905]	2.302	1.20266	5.0855e-12	2.5389e-12	yes	up	3.25	8.38	3.25	8.38
ENSMUSG00000009092	Derl3	Der1-like domain family, member 3 [Source:MGI Symbol;Acc:MGI:1917627]	10.205	3.35115	6.35634e-12	3.15659e-12	yes	up	3.53	10.91	3.53	10.91
ENSMUSG00000016498	Pdcd1lg2	programmed cell death 1 ligand 2 [Source:MGI Symbol;Acc:MGI:1930125]	2.318	1.21263	6.60355e-12	3.2759e-12	yes	up	3.9	10	3.9	10
ENSMUSG00000036292	Gramd1c	GRAM domain containing 1C [Source:MGI Symbol;Acc:MGI:2443024]	3.036	1.60228	6.73693e-12	3.34065e-12	yes	up	23.4	6.46	23.4	6.46
ENSMUSG00000024885	Aldh3b1	aldehyde dehydrogenase 3 family, member B1 [Source:MGI Symbol;Acc:MGI:1914939]	6.899	2.78636	7.2117e-12	3.57156e-12	yes	up	0.37	3.32	0.37	3.32
ENSMUSG00000025059	Gk	glycerol kinase [Source:MGI Symbol;Acc:MGI:106594]	4.369	2.1274	8.30587e-12	4.09445e-12	yes	up	0.32	1.52	0.32	1.52
ENSMUSG00000003541	Ier3	immediate early response 3 [Source:MGI Symbol;Acc:MGI:104814]	2.875	1.52333	8.68798e-12	4.27384e-12	yes	up	3.52	11.33	3.52	11.33
ENSMUSG00000018800	Abca5	ATP-binding cassette, sub-family A (ABC1), member 5 [Source:MGI Symbol;Acc:MGI:2386607]	5.813	2.53927	1.16038e-11	5.66785e-12	yes	up	8.35	0.77	8.35	0.77
ENSMUSG00000020363	Gfpt2	glutamine fructose-6-phosphate transaminase 2 [Source:MGI Symbol;Acc:MGI:1338883]	12.265	3.61644	1.76759e-11	8.54848e-12	yes	up	0.09	1.29	0.09	1.29
ENSMUSG00000076695	Ighv1-18	immunoglobulin heavy variable V1-18 [Source:MGI Symbol;Acc:MGI:4439780]	60.71	5.92387	1.98635e-11	9.57095e-12	yes	up	0	23.23	0	23.23
ENSMUSG00000026180	Cxcr2	chemokine (C-X-C motif) receptor 2 [Source:MGI Symbol;Acc:MGI:105303]	2.417	1.27294	2.32794e-11	1.11733e-11	yes	up	1.62	4.39	1.62	4.39
ENSMUSG00000094088	Ighv1-64	immunoglobulin heavy variable 1-64 [Source:MGI Symbol;Acc:MGI:4439789]	5.046	2.33512	2.60341e-11	1.24548e-11	yes	up	7.17	41.44	7.17	41.44
ENSMUSG00000043932	Klri2	killer cell lectin-like receptor family I member 2 [Source:MGI Symbol;Acc:MGI:2443965]	30.464	4.92905	3.08291e-11	1.4683e-11	yes	up	0.02	0.78	0.02	0.78
ENSMUSG00000024736	Tmem132a	transmembrane protein 132A [Source:MGI Symbol;Acc:MGI:2147810]	59.365	5.89154	3.28581e-11	1.56177e-11	yes	up	0	0.77	0	0.77
ENSMUSG00000004508	Gab2	growth factor receptor bound protein 2-associated protein 2 [Source:MGI Symbol;Acc:MGI:1333854]	58.64	5.87383	4.31176e-11	2.03827e-11	yes	up	0	0.46	0	0.46
ENSMUSG00000037202	Prf1	perforin 1 (pore forming protein) [Source:MGI Symbol;Acc:MGI:97551]	2.025	1.01809	6.34257e-11	2.97435e-11	yes	up	3.34	7.71	3.34	7.71
ENSMUSG00000051243	Islr2	immunoglobulin superfamily containing leucine-rich repeat 2 [Source:MGI Symbol;Acc:MGI:2444277]	57.491	5.84526	6.644e-11	3.11197e-11	yes	up	0	0.73	0	0.73
ENSMUSG00000067591	Klra3	killer cell lectin-like receptor, subfamily A, member 3 [Source:MGI Symbol;Acc:MGI:101905]	57.491	5.84526	6.644e-11	3.11197e-11	yes	up	0	3.38	0	3.38
ENSMUSG00000021636	Marveld2	MARVEL (membrane-associating) domain containing 2 [Source:MGI Symbol;Acc:MGI:2446166]	56.341	5.81611	1.0251e-10	4.75502e-11	yes	up	0	1.41	0	1.41
ENSMUSG00000045377	Tmem88	transmembrane protein 88 [Source:MGI Symbol;Acc:MGI:1914270]	2.807	1.48898	1.14628e-10	5.31081e-11	yes	up	2.17	6.83	2.17	6.83
ENSMUSG00000095200	Ighv1-7	immunoglobulin heavy variable V1-7 [Source:MGI Symbol;Acc:MGI:3704122]	4.101	2.03611	1.21608e-10	5.62313e-11	yes	up	12.79	52.69	12.79	52.69
ENSMUSG00000037703	Lzts3	leucine zipper, putative tumor suppressor family member 3 [Source:MGI Symbol;Acc:MGI:2656976]	6.324	2.66083	1.51546e-10	6.96633e-11	yes	up	0.16	1.13	0.16	1.13
ENSMUSG00000013974	Mcemp1	mast cell expressed membrane protein 1 [Source:MGI Symbol;Acc:MGI:1916439]	55.191	5.78636	1.58372e-10	7.26447e-11	yes	up	0	2.12	0	2.12
ENSMUSG00000047205	Dusp18	dual specificity phosphatase 18 [Source:MGI Symbol;Acc:MGI:1922469]	2.893	1.53261	1.72791e-10	7.90578e-11	yes	up	0.64	1.92	0.64	1.92
ENSMUSG00000051397	Tacstd2	tumor-associated calcium signal transducer 2 [Source:MGI Symbol;Acc:MGI:1861606]	6.899	2.78636	2.22409e-10	1.01052e-10	yes	up	0.34	2.65	0.34	2.65
ENSMUSG00000031202	Rab39b	RAB39B, member RAS oncogene family [Source:MGI Symbol;Acc:MGI:1915040]	28.004	4.80755	2.2412e-10	1.01809e-10	yes	up	0.03	0.84	0.03	0.84
ENSMUSG00000026700	Tnfsf4	tumor necrosis factor (ligand) superfamily, member 4 [Source:MGI Symbol;Acc:MGI:104511]	9.055	3.17868	2.51799e-10	1.13876e-10	yes	up	0.21	2.16	0.21	2.16
ENSMUSG00000071713	Csf2rb	colony stimulating factor 2 receptor, beta, low-affinity (granulocyte-macrophage) [Source:MGI Symbol;Acc:MGI:1339759]	2.376	1.24862	2.5541e-10	1.15398e-10	yes	up	0.94	2.48	0.94	2.48
ENSMUSG00000021606	Ndufs6	NADH dehydrogenase (ubiquinone) Fe-S protein 6 [Source:MGI Symbol;Acc:MGI:107932]	2.147	1.10262	2.72346e-10	1.22837e-10	yes	up	19.64	47.79	19.64	47.79
ENSMUSG00000051220	Ercc6l	excision repair cross-complementing rodent repair deficiency complementation group 6 like [Source:MGI Symbol;Acc:MGI:2654144]	3.189	1.67291	3.34084e-10	1.49792e-10	yes	up	0.4	1.42	0.4	1.42
ENSMUSG00000108596	Itgam	integrin alpha M [Source:MGI Symbol;Acc:MGI:96607]	53.167	5.73247	3.41651e-10	1.5301e-10	yes	up	0	0.55	0	0.55
ENSMUSG00000005699	Pard6a	par-6 family cell polarity regulator alpha [Source:MGI Symbol;Acc:MGI:1927223]	2.082	1.05804	3.57714e-10	1.60051e-10	yes	up	8.51	27.11	8.51	27.11
ENSMUSG00000095442	Ighv1-4	immunoglobulin heavy variable 1-4 [Source:MGI Symbol;Acc:MGI:4439618]	52.88	5.72465	3.81208e-10	1.70141e-10	yes	up	0	28.9	0	28.9
ENSMUSG00000002944	Cd36	CD36 antigen [Source:MGI Symbol;Acc:MGI:107899]	3.54	1.82384	3.96862e-10	1.76893e-10	yes	up	3.09	2.59	3.09	2.59
ENSMUSG00000046341	Gm11223	predicted gene 11223 [Source:MGI Symbol;Acc:MGI:3651631]	5.185	2.37447	5.05877e-10	2.24081e-10	yes	up	1.53	8.89	1.53	8.89
ENSMUSG00000018920	Cxcl16	chemokine (C-X-C motif) ligand 16 [Source:MGI Symbol;Acc:MGI:1932682]	6.718	2.74813	5.25034e-10	2.32217e-10	yes	up	0.26	1.59	0.26	1.59
ENSMUSG00000026383	Epb41l5	erythrocyte membrane protein band 4.1 like 5 [Source:MGI Symbol;Acc:MGI:103006]	51.742	5.69325	5.88769e-10	2.59059e-10	yes	up	0	37.26	0	37.26
ENSMUSG00000032556	Bfsp2	beaded filament structural protein 2, phakinin [Source:MGI Symbol;Acc:MGI:1333828]	51.742	5.69325	5.88769e-10	2.59059e-10	yes	up	0	3.58	0	3.58
ENSMUSG00000061577	Adgrg5	adhesion G protein-coupled receptor G5 [Source:MGI Symbol;Acc:MGI:2685955]	4.245	2.08592	5.91643e-10	2.60256e-10	yes	up	0.43	2	0.43	2
ENSMUSG00000097845	A230020J21Rik	RIKEN cDNA A230020J21 gene [Source:MGI Symbol;Acc:MGI:3704207]	51.362	5.68263	6.80778e-10	2.97959e-10	yes	up	0	4.29	0	4.29
ENSMUSG00000020900	Myh10	myosin, heavy polypeptide 10, non-muscle [Source:MGI Symbol;Acc:MGI:1930780]	2.705	1.43587	7.30237e-10	3.18834e-10	yes	up	48.09	14.89	48.09	14.89
ENSMUSG00000027524	Edn3	endothelin 3 [Source:MGI Symbol;Acc:MGI:95285]	7.474	2.90184	7.54814e-10	3.29302e-10	yes	up	0.15	1.52	0.15	1.52
ENSMUSG00000096719	Mrgpra2b	MAS-related GPR, member A2B [Source:MGI Symbol;Acc:MGI:3033098]	50.178	5.64898	1.07217e-09	4.6271e-10	yes	up	0	2.42	0	2.42
ENSMUSG00000029810	Tmem176b	transmembrane protein 176B [Source:MGI Symbol;Acc:MGI:1916348]	2.43	1.28113	1.15498e-09	4.97808e-10	yes	up	5.35	11.32	5.35	11.32
ENSMUSG00000005364	Il5ra	interleukin 5 receptor, alpha [Source:MGI Symbol;Acc:MGI:96558]	49.442	5.62766	1.42287e-09	6.10359e-10	yes	up	0	0.77	0	0.77
ENSMUSG00000024511	Rab27b	RAB27B, member RAS oncogene family [Source:MGI Symbol;Acc:MGI:1931295]	49.442	5.62766	1.42287e-09	6.10359e-10	yes	up	0	0.84	0	0.84
ENSMUSG00000076674	Ighv3-8	immunoglobulin heavy variable V3-8 [Source:MGI Symbol;Acc:MGI:3645298]	49.442	5.62766	1.42287e-09	6.10359e-10	yes	up	0	18.96	0	18.96
ENSMUSG00000008090	Fgfrl1	fibroblast growth factor receptor-like 1 [Source:MGI Symbol;Acc:MGI:2150920]	3.513	1.81283	1.53958e-09	6.58743e-10	yes	up	0.73	2.88	0.73	2.88
ENSMUSG00000100046	Gm29232	predicted gene 29232 [Source:MGI Symbol;Acc:MGI:5579938]	5.694	2.50955	2.07636e-09	8.81988e-10	yes	up	17.48	110.2	17.48	110.2
ENSMUSG00000052688	Rab7b	RAB7B, member RAS oncogene family [Source:MGI Symbol;Acc:MGI:2442295]	47.142	5.55895	3.45872e-09	1.44849e-09	yes	up	0	0.52	0	0.52
ENSMUSG00000032561	Acpp	acid phosphatase, prostate [Source:MGI Symbol;Acc:MGI:1928480]	2.13	1.09084	3.54788e-09	1.48398e-09	yes	up	1.23	3.6	1.23	3.6
ENSMUSG00000093838	Ighv3-1	immunoglobulin heavy variable 3-1 [Source:MGI Symbol;Acc:MGI:4439534]	46.694	5.54516	4.11566e-09	1.71627e-09	yes	up	0	25.76	0	25.76
ENSMUSG00000087530	Gm15533	predicted gene 15533 [Source:MGI Symbol;Acc:MGI:3782982]	46.556	5.54089	4.34208e-09	1.80845e-09	yes	up	0	1.54	0	1.54
ENSMUSG00000053297	AI854703	expressed sequence AI854703 [Source:MGI Symbol;Acc:MGI:2141510]	5.667	2.50257	4.62898e-09	1.92317e-09	yes	up	0.18	1.06	0.18	1.06
ENSMUSG00000070867	Trabd2b	TraB domain containing 2B [Source:MGI Symbol;Acc:MGI:3650152]	45.993	5.52333	5.40465e-09	2.23123e-09	yes	up	0	0.34	0	0.34
ENSMUSG00000052736	Klrc2	killer cell lectin-like receptor subfamily C, member 2 [Source:MGI Symbol;Acc:MGI:1336162]	45.268	5.50042	7.16534e-09	2.93643e-09	yes	up	0	2.16	0	2.16
ENSMUSG00000027221	Chst1	carbohydrate (keratan sulfate Gal-6) sulfotransferase 1 [Source:MGI Symbol;Acc:MGI:1924219]	44.843	5.4868	8.4584e-09	3.44889e-09	yes	up	0	0.87	0	0.87
ENSMUSG00000034435	Tmem30b	transmembrane protein 30B [Source:MGI Symbol;Acc:MGI:2442082]	44.843	5.4868	8.4584e-09	3.44889e-09	yes	up	0	0.77	0	0.77
ENSMUSG00000072825	Cep170b	centrosomal protein 170B [Source:MGI Symbol;Acc:MGI:2145043]	2.052	1.03701	9.46911e-09	3.85164e-09	yes	up	1.53	3.2	1.53	3.2
ENSMUSG00000028644	Ermap	erythroblast membrane-associated protein [Source:MGI Symbol;Acc:MGI:1349816]	7.905	2.98276	9.58972e-09	3.89733e-09	yes	up	0.08	0.69	0.08	0.69
ENSMUSG00000030747	Dgat2	diacylglycerol O-acyltransferase 2 [Source:MGI Symbol;Acc:MGI:1915050]	2.384	1.25324	1.06766e-08	4.32481e-09	yes	up	2.14	4.6	2.14	4.6
ENSMUSG00000050556	Kcnb1	potassium voltage gated channel, Shab-related subfamily, member 1 [Source:MGI Symbol;Acc:MGI:96666]	5.503	2.46013	1.07521e-08	4.35465e-09	yes	up	0.36	1.77	0.36	1.77
ENSMUSG00000090236	Car15	carbonic anhydrase 15 [Source:MGI Symbol;Acc:MGI:1931324]	44.222	5.46669	1.07798e-08	4.36438e-09	yes	up	0	2.05	0	2.05
ENSMUSG00000081344	Gm14303	predicted gene 14303 [Source:MGI Symbol;Acc:MGI:3651379]	2.643	1.40229	1.10224e-08	4.46029e-09	yes	up	876.93	2237.14	876.93	2237.14
ENSMUSG00000020961	Ston2	stonin 2 [Source:MGI Symbol;Acc:MGI:1918272]	43.877	5.45539	1.2337e-08	4.97512e-09	yes	up	0	0.7	0	0.7
ENSMUSG00000038026	Kcnj9	potassium inwardly-rectifying channel, subfamily J, member 9 [Source:MGI Symbol;Acc:MGI:108007]	43.693	5.44933	1.32583e-08	5.332e-09	yes	up	0	2.14	0	2.14
ENSMUSG00000094787	Ighv1-54	immunoglobulin heavy variable V1-54 [Source:MGI Symbol;Acc:MGI:3647133]	43.693	5.44933	1.32583e-08	5.332e-09	yes	up	0	19.08	0	19.08
ENSMUSG00000063193	Cd300lb	CD300 molecule like family member B [Source:MGI Symbol;Acc:MGI:2685099]	4.024	2.00875	1.57229e-08	6.28658e-09	yes	up	0.42	1.86	0.42	1.86
ENSMUSG00000034361	Cpne2	copine II [Source:MGI Symbol;Acc:MGI:2387578]	5.421	2.43844	1.63538e-08	6.53105e-09	yes	up	0.28	2.83	0.28	2.83
ENSMUSG00000078974	Sec61g	SEC61, gamma subunit [Source:MGI Symbol;Acc:MGI:1202066]	3.598	1.84715	1.67767e-08	6.68973e-09	yes	up	2.62	10.65	2.62	10.65
ENSMUSG00000017897	Eya2	EYA transcriptional coactivator and phosphatase 2 [Source:MGI Symbol;Acc:MGI:109341]	2.251	1.17037	1.72646e-08	6.87261e-09	yes	up	13.84	6.43	13.84	6.43
ENSMUSG00000023045	Soat2	sterol O-acyltransferase 2 [Source:MGI Symbol;Acc:MGI:1332226]	7.308	2.86944	1.78802e-08	7.11163e-09	yes	up	0.19	30.71	0.19	30.71
ENSMUSG00000043629	1700019D03Rik	RIKEN cDNA 1700019D03 gene [Source:MGI Symbol;Acc:MGI:1914330]	4.005	2.00187	1.80473e-08	7.17566e-09	yes	up	0.3	1.65	0.3	1.65
ENSMUSG00000030149	Klrk1	killer cell lectin-like receptor subfamily K, member 1 [Source:MGI Symbol;Acc:MGI:1196250]	3.696	1.8859	1.99744e-08	7.92044e-09	yes	up	0.71	3.47	0.71	3.47
ENSMUSG00000096499	Ighv1-5	immunoglobulin heavy variable V1-5 [Source:MGI Symbol;Acc:MGI:3704121]	42.543	5.41085	2.08151e-08	8.24131e-09	yes	up	0	16.2	0	16.2
ENSMUSG00000067586	S1pr3	sphingosine-1-phosphate receptor 3 [Source:MGI Symbol;Acc:MGI:1339365]	22.421	4.4868	2.13736e-08	8.45124e-09	yes	up	0.02	0.5	0.02	0.5
ENSMUSG00000027579	Srms	src-related kinase lacking C-terminal regulatory tyrosine and N-terminal myristylation sites [Source:MGI Symbol;Acc:MGI:101865]	12.648	3.66083	2.13778e-08	8.45124e-09	yes	up	0.07	1.03	0.07	1.03
ENSMUSG00000096638	Ighv2-9	immunoglobulin heavy variable 2-9 [Source:MGI Symbol;Acc:MGI:4439624]	3.686	1.88221	2.1727e-08	8.58643e-09	yes	up	12.35	51.09	12.35	51.09
ENSMUSG00000050860	Phospho1	phosphatase, orphan 1 [Source:MGI Symbol;Acc:MGI:2447348]	42.394	5.40578	2.20748e-08	8.71947e-09	yes	up	0	4.72	0	4.72
ENSMUSG00000041801	Phlda3	pleckstrin homology like domain, family A, member 3 [Source:MGI Symbol;Acc:MGI:1351485]	41.393	5.37132	3.27323e-08	1.27639e-08	yes	up	0	1.67	0	1.67
ENSMUSG00000022900	Ildr1	immunoglobulin-like domain containing receptor 1 [Source:MGI Symbol;Acc:MGI:2146574]	2.072	1.05078	3.64615e-08	1.41805e-08	yes	up	2.46	4.16	2.46	4.16
ENSMUSG00000034739	Mfrp	membrane frizzled-related protein [Source:MGI Symbol;Acc:MGI:2385957]	40.738	5.3483	4.23992e-08	1.64136e-08	yes	up	0	0.48	0	0.48
ENSMUSG00000063354	Slc39a4	solute carrier family 39 (zinc transporter), member 4 [Source:MGI Symbol;Acc:MGI:1919277]	2.286	1.19279	4.9725e-08	1.91675e-08	yes	up	1.8	4.48	1.8	4.48
ENSMUSG00000020042	Btbd11	BTB (POZ) domain containing 11 [Source:MGI Symbol;Acc:MGI:1921257]	2.411	1.26988	5.14085e-08	1.97872e-08	yes	up	40.12	2.47	40.12	2.47
ENSMUSG00000027068	Dhrs9	dehydrogenase/reductase (SDR family) member 9 [Source:MGI Symbol;Acc:MGI:2442798]	40.243	5.33068	5.15575e-08	1.98283e-08	yes	up	0	13.54	0	13.54
ENSMUSG00000095642	Ighv14-3	immunoglobulin heavy variable V14-3 [Source:MGI Symbol;Acc:MGI:4439764]	3.273	1.71057	5.28114e-08	2.02972e-08	yes	up	17.86	47.88	17.86	47.88
ENSMUSG00000039450	Dcxr	dicarbonyl L-xylulose reductase [Source:MGI Symbol;Acc:MGI:1915130]	3.086	1.6259	7.11072e-08	2.70283e-08	yes	up	2.66	9.21	2.66	9.21
ENSMUSG00000026797	Stxbp1	syntaxin binding protein 1 [Source:MGI Symbol;Acc:MGI:107363]	2.662	1.4123	7.58479e-08	2.87977e-08	yes	up	0.68	14.51	0.68	14.51
ENSMUSG00000096459	Ighv9-3	immunoglobulin heavy variable V9-3 [Source:MGI Symbol;Acc:MGI:3642720]	39.163	5.29141	7.91474e-08	3.00019e-08	yes	up	0	21.4	0	21.4
ENSMUSG00000044279	Crb3	crumbs family member 3 [Source:MGI Symbol;Acc:MGI:2670904]	39.094	5.28886	8.13468e-08	3.0781e-08	yes	up	0	2.26	0	2.26
ENSMUSG00000005640	Insrr	insulin receptor-related receptor [Source:MGI Symbol;Acc:MGI:1346037]	39.094	5.28886	8.13468e-08	3.0781e-08	yes	up	0	0.38	0	0.38
ENSMUSG00000000303	Cdh1	cadherin 1 [Source:MGI Symbol;Acc:MGI:88354]	39.094	5.28886	8.13468e-08	3.0781e-08	yes	up	0	0.62	0	0.62
ENSMUSG00000004609	Cd33	CD33 antigen [Source:MGI Symbol;Acc:MGI:99440]	2.165	1.11442	1.06036e-07	3.9792e-08	yes	up	0.84	1.86	0.84	1.86
ENSMUSG00000030020	Prickle2	prickle planar cell polarity protein 2 [Source:MGI Symbol;Acc:MGI:1925144]	4.675	2.2251	1.10513e-07	4.14106e-08	yes	up	0.09	0.94	0.09	0.94
ENSMUSG00000008540	Mgst1	microsomal glutathione S-transferase 1 [Source:MGI Symbol;Acc:MGI:1913850]	2.714	1.44019	1.14856e-07	4.29898e-08	yes	up	2.34	7.33	2.34	7.33
ENSMUSG00000095565	Ighv2-9-1	immunoglobulin heavy variable 2-9-1 [Source:MGI Symbol;Acc:MGI:4439519]	5.03	2.33068	1.175e-07	4.39515e-08	yes	up	5.82	32.84	5.82	32.84
ENSMUSG00000078087	Rps12l1	ribosomal protein S12-like 1 [Source:MGI Symbol;Acc:MGI:3783241]	2.809	1.49006	1.2584e-07	4.69588e-08	yes	up	15.04	47.41	15.04	47.41
ENSMUSG00000041895	Wipi1	WD repeat domain, phosphoinositide interacting 1 [Source:MGI Symbol;Acc:MGI:1261864]	37.944	5.24579	1.28569e-07	4.79316e-08	yes	up	0	7.65	0	7.65
ENSMUSG00000083992	Gm11478	predicted gene 11478 [Source:MGI Symbol;Acc:MGI:3650888]	36.944	5.20725	1.91738e-07	7.05081e-08	yes	up	0	5.38	0	5.38
ENSMUSG00000049488	Tmem67	transmembrane protein 67 [Source:MGI Symbol;Acc:MGI:1923928]	6.014	2.58821	2.00731e-07	7.37459e-08	yes	up	0.11	1.42	0.11	1.42
ENSMUSG00000062785	Kcnc3	potassium voltage gated channel, Shaw-related subfamily, member 3 [Source:MGI Symbol;Acc:MGI:96669]	36.794	5.2014	2.03561e-07	7.45873e-08	yes	up	0	0.36	0	0.36
ENSMUSG00000052616	Terb1	telomere repeat binding bouquet formation protein 1 [Source:MGI Symbol;Acc:MGI:2443187]	36.794	5.2014	2.03561e-07	7.45873e-08	yes	up	0	0.67	0	0.67
ENSMUSG00000034641	Cd300ld	CD300 molecule like family member d [Source:MGI Symbol;Acc:MGI:2442358]	36.794	5.2014	2.03561e-07	7.45873e-08	yes	up	0	0.73	0	0.73
ENSMUSG00000022225	Cma1	chymase 1, mast cell [Source:MGI Symbol;Acc:MGI:96941]	36.794	5.2014	2.03561e-07	7.45873e-08	yes	up	0	2.16	0	2.16
ENSMUSG00000095127	Ighv1-82	immunoglobulin heavy variable 1-82 [Source:MGI Symbol;Acc:MGI:4439671]	36.771	5.2005	2.05444e-07	7.52538e-08	yes	up	0	15.11	0	15.11
ENSMUSG00000101523	Gm10031	predicted pseudogene 10031 [Source:MGI Symbol;Acc:MGI:3704198]	36.472	5.18872	2.31584e-07	8.44865e-08	yes	up	0	0.72	0	0.72
ENSMUSG00000038811	Gngt2	guanine nucleotide binding protein (G protein), gamma transducing activity polypeptide 2 [Source:MGI Symbol;Acc:MGI:893584]	2.3	1.2014	2.44169e-07	8.88018e-08	yes	up	10.36	21.95	10.36	21.95
ENSMUSG00000091900	Gm4353	predicted gene 4353 [Source:MGI Symbol;Acc:MGI:3782538]	2.941	1.55628	2.473e-07	8.99127e-08	yes	up	1.27	4.18	1.27	4.18
ENSMUSG00000030761	Myo7a	myosin VIIA [Source:MGI Symbol;Acc:MGI:104510]	4.527	2.17868	2.52089e-07	9.16255e-08	yes	up	0.26	1.32	0.26	1.32
ENSMUSG00000048895	Cdk5r1	cyclin-dependent kinase 5, regulatory subunit 1 (p35) [Source:MGI Symbol;Acc:MGI:101764]	2.081	1.05739	2.58601e-07	9.38761e-08	yes	up	4.28	2.5	4.28	2.5
ENSMUSG00000026893	Gca	grancalcin [Source:MGI Symbol;Acc:MGI:1918521]	8.24	3.0427	3.02482e-07	1.09198e-07	yes	up	0.08	0.76	0.08	0.76
ENSMUSG00000019066	Rab3d	RAB3D, member RAS oncogene family [Source:MGI Symbol;Acc:MGI:97844]	2.683	1.42379	3.04424e-07	1.09841e-07	yes	up	0.56	1.69	0.56	1.69
ENSMUSG00000021306	Gpr137b	G protein-coupled receptor 137B [Source:MGI Symbol;Acc:MGI:1891463]	2.163	1.11329	3.1639e-07	1.13957e-07	yes	up	1.24	3.1	1.24	3.1
ENSMUSG00000020282	Rhbdf1	rhomboid 5 homolog 1 [Source:MGI Symbol;Acc:MGI:104328]	2.725	1.44602	3.20818e-07	1.15357e-07	yes	up	1.01	2.22	1.01	2.22
ENSMUSG00000053820	Bcl2a1c	B cell leukemia/lymphoma 2 related protein A1c [Source:MGI Symbol;Acc:MGI:1278327]	35.656	5.15606	3.21383e-07	1.15542e-07	yes	up	0	9.92	0	9.92
ENSMUSG00000050270	Tmem220	transmembrane protein 220 [Source:MGI Symbol;Acc:MGI:2443691]	35.644	5.1556	3.22871e-07	1.15936e-07	yes	up	0	1.26	0	1.26
ENSMUSG00000024112	Cacna1h	calcium channel, voltage-dependent, T type, alpha 1H subunit [Source:MGI Symbol;Acc:MGI:1928842]	35.644	5.1556	3.22871e-07	1.15936e-07	yes	up	0	0.21	0	0.21
ENSMUSG00000014543	Klra17	killer cell lectin-like receptor, subfamily A, member 17 [Source:MGI Symbol;Acc:MGI:2180674]	35.644	5.1556	3.22871e-07	1.15936e-07	yes	up	0	1.83	0	1.83
ENSMUSG00000005986	Ankrd13d	ankyrin repeat domain 13 family, member D [Source:MGI Symbol;Acc:MGI:1915673]	3.367	1.7516	3.53096e-07	1.26364e-07	yes	up	0.63	4.32	0.63	4.32
ENSMUSG00000063873	Slc24a3	solute carrier family 24 (sodium/potassium/calcium exchanger), member 3 [Source:MGI Symbol;Acc:MGI:2137513]	10.923	3.44933	3.63777e-07	1.30067e-07	yes	up	0.11	5.78	0.11	5.78
ENSMUSG00000025978	Rftn2	raftlin family member 2 [Source:MGI Symbol;Acc:MGI:1921263]	2.074	1.05258	3.93284e-07	1.40212e-07	yes	up	12.18	5.59	12.18	5.59
ENSMUSG00000042581	Thsd7b	thrombospondin, type I, domain containing 7B [Source:MGI Symbol;Acc:MGI:2443925]	35.046	5.13119	4.10693e-07	1.46219e-07	yes	up	0	81.56	0	81.56
ENSMUSG00000041598	Cdc42ep4	CDC42 effector protein (Rho GTPase binding) 4 [Source:MGI Symbol;Acc:MGI:1929760]	2.034	1.02452	4.16674e-07	1.48303e-07	yes	up	57.54	3.56	57.54	3.56
ENSMUSG00000044024	Rell2	RELT-like 2 [Source:MGI Symbol;Acc:MGI:1918044]	2.44	1.28716	4.38954e-07	1.55832e-07	yes	up	3.24	5.58	3.24	5.58
ENSMUSG00000040904	Gm21988	predicted gene 21988 [Source:MGI Symbol;Acc:MGI:5439457]	2.639	1.39973	4.5243e-07	1.6047e-07	yes	up	1.44	4.25	1.44	4.25
ENSMUSG00000026342	Slc35f5	solute carrier family 35, member F5 [Source:MGI Symbol;Acc:MGI:1921400]	2.846	1.50883	4.97567e-07	1.76055e-07	yes	up	0.68	2.16	0.68	2.16
ENSMUSG00000113059	AC156568.1	-	34.494	5.10829	5.13049e-07	1.80933e-07	yes	up	0	2.65	0	2.65
ENSMUSG00000031778	Cx3cl1	chemokine (C-X3-C motif) ligand 1 [Source:MGI Symbol;Acc:MGI:1097153]	34.494	5.10829	5.13049e-07	1.80933e-07	yes	up	0	0.63	0	0.63
ENSMUSG00000028111	Ctsk	cathepsin K [Source:MGI Symbol;Acc:MGI:107823]	34.494	5.10829	5.13049e-07	1.80933e-07	yes	up	0	1.31	0	1.31
ENSMUSG00000048807	Slc35e4	solute carrier family 35, member E4 [Source:MGI Symbol;Acc:MGI:2144150]	2.13	1.0907	5.3456e-07	1.87899e-07	yes	up	1.32	3.15	1.32	3.15
ENSMUSG00000051359	Ncald	neurocalcin delta [Source:MGI Symbol;Acc:MGI:1196326]	33.345	5.05938	8.16768e-07	2.83072e-07	yes	up	0	0.52	0	0.52
ENSMUSG00000029716	Tfr2	transferrin receptor 2 [Source:MGI Symbol;Acc:MGI:1354956]	33.345	5.05938	8.16768e-07	2.83072e-07	yes	up	0	0.61	0	0.61
ENSMUSG00000032028	Nxpe2	neurexophilin and PC-esterase domain family, member 2 [Source:MGI Symbol;Acc:MGI:1925502]	33.345	5.05938	8.16768e-07	2.83072e-07	yes	up	0	0.86	0	0.86
ENSMUSG00000041754	Trem3	triggering receptor expressed on myeloid cells 3 [Source:MGI Symbol;Acc:MGI:1930003]	5.634	2.49418	8.27257e-07	2.86581e-07	yes	up	0.58	3.83	0.58	3.83
ENSMUSG00000015094	Npdc1	neural proliferation, differentiation and control 1 [Source:MGI Symbol;Acc:MGI:1099802]	10.348	3.37132	9.33285e-07	3.21887e-07	yes	up	0.2	1.85	0.2	1.85
ENSMUSG00000017144	Rnd3	Rho family GTPase 3 [Source:MGI Symbol;Acc:MGI:1921444]	10.348	3.37132	9.33285e-07	3.21887e-07	yes	up	0.07	0.76	0.07	0.76
ENSMUSG00000023903	Mmp25	matrix metallopeptidase 25 [Source:MGI Symbol;Acc:MGI:2443938]	17.822	4.1556	9.69359e-07	3.33839e-07	yes	up	0.03	0.54	0.03	0.54
ENSMUSG00000045780	Olfr624	olfactory receptor 624 [Source:MGI Symbol;Acc:MGI:3030458]	25.853	4.69227	9.92162e-07	3.41542e-07	yes	up	0.01	0.29	0.01	0.29
ENSMUSG00000044678	Ly6k	lymphocyte antigen 6 complex, locus K [Source:MGI Symbol;Acc:MGI:1923736]	32.195	5.00875	1.30277e-06	4.43976e-07	yes	up	0	2.93	0	2.93
ENSMUSG00000043468	Adam30	a disintegrin and metallopeptidase domain 30 [Source:MGI Symbol;Acc:MGI:1918328]	32.195	5.00875	1.30277e-06	4.43976e-07	yes	up	0	1.14	0	1.14
ENSMUSG00000020330	Hmmr	hyaluronan mediated motility receptor (RHAMM) [Source:MGI Symbol;Acc:MGI:104667]	32.195	5.00875	1.30277e-06	4.43976e-07	yes	up	0	0.42	0	0.42
ENSMUSG00000040711	Sh3pxd2b	SH3 and PX domains 2B [Source:MGI Symbol;Acc:MGI:2442062]	32.195	5.00875	1.30277e-06	4.43976e-07	yes	up	0	0.21	0	0.21
ENSMUSG00000095519	Ighv1-66	immunoglobulin heavy variable 1-66 [Source:MGI Symbol;Acc:MGI:4439825]	32.183	5.00824	1.30888e-06	4.45928e-07	yes	up	0	11.91	0	11.91
ENSMUSG00000030325	Klrb1c	killer cell lectin-like receptor subfamily B member 1C [Source:MGI Symbol;Acc:MGI:107538]	32.149	5.00669	1.32738e-06	4.51839e-07	yes	up	0	0.7	0	0.7
ENSMUSG00000099519	Gm29253	predicted gene 29253 [Source:MGI Symbol;Acc:MGI:5579959]	2.279	1.18864	1.36917e-06	4.65729e-07	yes	up	0.56	1.62	0.56	1.62
ENSMUSG00000020937	Plcd3	phospholipase C, delta 3 [Source:MGI Symbol;Acc:MGI:107451]	31.838	4.99269	1.50624e-06	5.10874e-07	yes	up	0	1.56	0	1.56
ENSMUSG00000096606	Tpbgl	trophoblast glycoprotein-like [Source:MGI Symbol;Acc:MGI:3646425]	31.781	4.99009	1.54194e-06	5.2253e-07	yes	up	0	0.54	0	0.54
ENSMUSG00000044986	Tst	thiosulfate sulfurtransferase, mitochondrial [Source:MGI Symbol;Acc:MGI:98852]	17.247	4.10829	1.56717e-06	5.30389e-07	yes	up	0.1	1.97	0.1	1.97
ENSMUSG00000049493	Pls1	plastin 1 (I-isoform) [Source:MGI Symbol;Acc:MGI:104809]	17.247	4.10829	1.56717e-06	5.30389e-07	yes	up	0.02	0.47	0.02	0.47
ENSMUSG00000049999	Ppp1r3d	protein phosphatase 1, regulatory subunit 3D [Source:MGI Symbol;Acc:MGI:1917664]	17.247	4.10829	1.56717e-06	5.30389e-07	yes	up	0.03	0.54	0.03	0.54
ENSMUSG00000071893	Vmn1r4	vomeronasal 1 receptor 4 [Source:MGI Symbol;Acc:MGI:2159457]	31.424	4.97381	1.78317e-06	6.00896e-07	yes	up	0	36.64	0	36.64
ENSMUSG00000033486	Catsper2	cation channel, sperm associated 2 [Source:MGI Symbol;Acc:MGI:2387404]	4.168	2.05938	1.80527e-06	6.07734e-07	yes	up	0.33	1.31	0.33	1.31
ENSMUSG00000028238	Atp6v0d2	ATPase, H+ transporting, lysosomal V0 subunit D2 [Source:MGI Symbol;Acc:MGI:1924415]	7.474	2.90184	1.87005e-06	6.27923e-07	yes	up	0.11	0.93	0.11	0.93
ENSMUSG00000037003	Tns2	tensin 2 [Source:MGI Symbol;Acc:MGI:2387586]	7.474	2.90184	1.87005e-06	6.27923e-07	yes	up	0.06	0.47	0.06	0.47
ENSMUSG00000078816	Prkcg	protein kinase C, gamma [Source:MGI Symbol;Acc:MGI:97597]	31.045	4.95629	2.08199e-06	6.95806e-07	yes	up	0	0.54	0	0.54
ENSMUSG00000076512	Igkv9-123	immunoglobulin kappa variable 9-123 [Source:MGI Symbol;Acc:MGI:3643848]	31.045	4.95629	2.08199e-06	6.95806e-07	yes	up	0	13.56	0	13.56
ENSMUSG00000064147	Rab44	RAB44, member RAS oncogene family [Source:MGI Symbol;Acc:MGI:3045302]	31.045	4.95629	2.08199e-06	6.95806e-07	yes	up	0	0.38	0	0.38
ENSMUSG00000031906	Smpd3	sphingomyelin phosphodiesterase 3, neutral [Source:MGI Symbol;Acc:MGI:1927578]	31.045	4.95629	2.08199e-06	6.95806e-07	yes	up	0	0.3	0	0.3
ENSMUSG00000042686	Jph1	junctophilin 1 [Source:MGI Symbol;Acc:MGI:1891495]	31.045	4.95629	2.08199e-06	6.95806e-07	yes	up	0	0.32	0	0.32
ENSMUSG00000032012	Nectin1	nectin cell adhesion molecule 1 [Source:MGI Symbol;Acc:MGI:1926483]	2.432	1.28232	2.81399e-06	9.29859e-07	yes	up	0.4	1.1	0.4	1.1
ENSMUSG00000025491	Ifitm1	interferon induced transmembrane protein 1 [Source:MGI Symbol;Acc:MGI:1915963]	2.628	1.39405	3.07459e-06	1.01285e-06	yes	up	2.9	12.05	2.9	12.05
ENSMUSG00000026389	Steap3	STEAP family member 3 [Source:MGI Symbol;Acc:MGI:1915678]	6.037	2.59372	3.09876e-06	1.0198e-06	yes	up	0.13	0.83	0.13	0.83
ENSMUSG00000038725	Pkhd1l1	polycystic kidney and hepatic disease 1-like 1 [Source:MGI Symbol;Acc:MGI:2183153]	29.895	4.90184	3.33393e-06	1.09459e-06	yes	up	0	0.94	0	0.94
ENSMUSG00000102364	Ighv8-5	immunoglobulin heavy variable V8-5 [Source:MGI Symbol;Acc:MGI:3645478]	29.872	4.90073	3.36554e-06	1.10435e-06	yes	up	0	14.74	0	14.74
ENSMUSG00000034226	Rhov	ras homolog family member V [Source:MGI Symbol;Acc:MGI:2444227]	2.99	1.57991	3.92461e-06	1.28118e-06	yes	up	0.88	2.94	0.88	2.94
ENSMUSG00000045664	Cdc42ep2	CDC42 effector protein (Rho GTPase binding) 2 [Source:MGI Symbol;Acc:MGI:1929744]	4.695	2.23115	3.93756e-06	1.28523e-06	yes	up	0.41	2.17	0.41	2.17
ENSMUSG00000028926	Cdk14	cyclin-dependent kinase 14 [Source:MGI Symbol;Acc:MGI:894318]	16.097	4.00875	4.10516e-06	1.33807e-06	yes	up	0.02	16.65	0.02	16.65
ENSMUSG00000095928	Olfr204	olfactory receptor 204 [Source:MGI Symbol;Acc:MGI:3030038]	4.625	2.2096	4.10751e-06	1.33865e-06	yes	up	0.1	0.52	0.1	0.52
ENSMUSG00000078517	Emc1	ER membrane protein complex subunit 1 [Source:MGI Symbol;Acc:MGI:2443696]	29.297	4.87269	4.26218e-06	1.38656e-06	yes	up	0	0.48	0	0.48
ENSMUSG00000062380	Tubb3	tubulin, beta 3 class III [Source:MGI Symbol;Acc:MGI:107813]	28.745	4.84526	5.34954e-06	1.72146e-06	yes	up	0	0.84	0	0.84
ENSMUSG00000038209	Itln1	intelectin 1 (galactofuranose binding) [Source:MGI Symbol;Acc:MGI:1333831]	28.745	4.84526	5.34954e-06	1.72146e-06	yes	up	0	1.56	0	1.56
ENSMUSG00000034311	Kif4	kinesin family member 4 [Source:MGI Symbol;Acc:MGI:108389]	28.722	4.8441	5.40048e-06	1.73691e-06	yes	up	0	0.28	0	0.28
ENSMUSG00000069899	Gm12166	predicted gene 12166 [Source:MGI Symbol;Acc:MGI:3650635]	14.07	3.81456	6.04649e-06	1.93699e-06	yes	up	0.19	2.81	0.19	2.81
ENSMUSG00000081929	Rps11-ps2	ribosomal protein S11, pseudogene 2 [Source:MGI Symbol;Acc:MGI:3651796]	9.201	3.20185	6.07384e-06	1.94548e-06	yes	up	0.93	9.58	0.93	9.58
ENSMUSG00000091462	Gm17084	predicted gene 17084 [Source:MGI Symbol;Acc:MGI:4937911]	28.032	4.80903	7.17946e-06	2.2856e-06	yes	up	0	5.62	0	5.62
ENSMUSG00000095583	Ighv14-2	immunoglobulin heavy variable 14-2 [Source:MGI Symbol;Acc:MGI:4439607]	27.94	4.80428	7.45769e-06	2.37128e-06	yes	up	0	10.34	0	10.34
ENSMUSG00000076652	Ighv7-3	immunoglobulin heavy variable 7-3 [Source:MGI Symbol;Acc:MGI:4439766]	27.596	4.78636	8.6016e-06	2.71918e-06	yes	up	0	13.78	0	13.78
ENSMUSG00000026697	Myoc	myocilin [Source:MGI Symbol;Acc:MGI:1202864]	27.596	4.78636	8.6016e-06	2.71918e-06	yes	up	0	18.33	0	18.33
ENSMUSG00000094164	Ighv2-3	immunoglobulin heavy variable 2-3 [Source:MGI Symbol;Acc:MGI:4439872]	27.469	4.77973	9.06408e-06	2.86115e-06	yes	up	0	15.59	0	15.59
ENSMUSG00000028716	Pdzk1ip1	PDZK1 interacting protein 1 [Source:MGI Symbol;Acc:MGI:1914432]	3.293	1.71925	1.0529e-05	3.30095e-06	yes	up	1.51	5.45	1.51	5.45
ENSMUSG00000072647	Adam1a	a disintegrin and metallopeptidase domain 1a [Source:MGI Symbol;Acc:MGI:2429504]	3.162	1.66083	1.07857e-05	3.3787e-06	yes	up	0.31	1.1	0.31	1.1
ENSMUSG00000109602	Gm45503	predicted gene 45503 [Source:MGI Symbol;Acc:MGI:5791339]	26.446	4.72496	1.38601e-05	4.29596e-06	yes	up	0	5.21	0	5.21
ENSMUSG00000041695	Kcnj2	potassium inwardly-rectifying channel, subfamily J, member 2 [Source:MGI Symbol;Acc:MGI:104744]	26.446	4.72496	1.38601e-05	4.29596e-06	yes	up	0	0.24	0	0.24
ENSMUSG00000041361	Myzap	myocardial zonula adherens protein [Source:MGI Symbol;Acc:MGI:2142908]	26.446	4.72496	1.38601e-05	4.29596e-06	yes	up	0	0.6	0	0.6
ENSMUSG00000030917	Tmem159	transmembrane protein 159 [Source:MGI Symbol;Acc:MGI:1925752]	26.446	4.72496	1.38601e-05	4.29596e-06	yes	up	0	1.02	0	1.02
ENSMUSG00000049709	Nlrp10	NLR family, pyrin domain containing 10 [Source:MGI Symbol;Acc:MGI:2444084]	26.446	4.72496	1.38601e-05	4.29596e-06	yes	up	0	0.29	0	0.29
ENSMUSG00000026407	Cacna1s	calcium channel, voltage-dependent, L type, alpha 1S subunit [Source:MGI Symbol;Acc:MGI:88294]	3.133	1.64745	1.43234e-05	4.43724e-06	yes	up	1.37	4.82	1.37	4.82
ENSMUSG00000025812	Pard3	par-3 family cell polarity regulator [Source:MGI Symbol;Acc:MGI:2135608]	14.373	3.84526	1.74922e-05	5.37845e-06	yes	up	0.25	3.81	0.25	3.81
ENSMUSG00000015766	Eps8	epidermal growth factor receptor pathway substrate 8 [Source:MGI Symbol;Acc:MGI:104684]	6.516	2.7039	1.77034e-05	5.43937e-06	yes	up	0.08	0.43	0.08	0.43
ENSMUSG00000082769	Gm15793	predicted gene 15793 [Source:MGI Symbol;Acc:MGI:3783235]	25.733	4.68554	1.86506e-05	5.71969e-06	yes	up	0	5.53	0	5.53
ENSMUSG00000102135	Gm37108	predicted gene, 37108 [Source:MGI Symbol;Acc:MGI:5610336]	4.761	2.25138	1.99269e-05	6.08486e-06	yes	up	1.2	6.4	1.2	6.4
ENSMUSG00000039315	Clnk	cytokine-dependent hematopoietic cell linker [Source:MGI Symbol;Acc:MGI:1351468]	25.296	4.66083	2.23818e-05	6.79302e-06	yes	up	0	0.83	0	0.83
ENSMUSG00000043088	Il17re	interleukin 17 receptor E [Source:MGI Symbol;Acc:MGI:1889371]	25.296	4.66083	2.23818e-05	6.79302e-06	yes	up	0	0.68	0	0.68
ENSMUSG00000049904	Tmem17	transmembrane protein 17 [Source:MGI Symbol;Acc:MGI:2144205]	25.296	4.66083	2.23818e-05	6.79302e-06	yes	up	0	0.92	0	0.92
ENSMUSG00000067121	Gm7027	predicted gene 7027 [Source:MGI Symbol;Acc:MGI:3644555]	6.27	2.64851	2.30807e-05	6.99971e-06	yes	up	0.44	3.11	0.44	3.11
ENSMUSG00000023963	Cyp39a1	cytochrome P450, family 39, subfamily a, polypeptide 1 [Source:MGI Symbol;Acc:MGI:1927096]	3.665	1.87383	2.59389e-05	7.81505e-06	yes	up	7.32	1.69	7.32	1.69
ENSMUSG00000020798	Spns3	spinster homolog 3 [Source:MGI Symbol;Acc:MGI:1924827]	5.318	2.41085	2.66794e-05	8.03198e-06	yes	up	0.22	1.05	0.22	1.05
ENSMUSG00000024451	Arap3	ArfGAP with RhoGAP domain, ankyrin repeat and PH domain 3 [Source:MGI Symbol;Acc:MGI:2147274]	2.76	1.46443	2.74996e-05	8.26833e-06	yes	up	0.51	1.38	0.51	1.38
ENSMUSG00000096108	Ighv11-2	immunoglobulin heavy variable V11-2 [Source:MGI Symbol;Acc:MGI:4947968]	3.648	1.86702	2.83594e-05	8.51812e-06	yes	up	3.62	26.49	3.62	26.49
ENSMUSG00000033854	Kcnk10	potassium channel, subfamily K, member 10 [Source:MGI Symbol;Acc:MGI:1919508]	13.723	3.77853	3.02385e-05	9.05705e-06	yes	up	0.04	0.65	0.04	0.65
ENSMUSG00000021066	Atl1	atlastin GTPase 1 [Source:MGI Symbol;Acc:MGI:1921241]	4.596	2.20032	3.59251e-05	1.06867e-05	yes	up	0.34	0.41	0.34	0.41
ENSMUSG00000111390	CT025660.2	-	24.146	4.59372	3.62236e-05	1.07483e-05	yes	up	0	0.35	0	0.35
ENSMUSG00000074743	Thbd	thrombomodulin [Source:MGI Symbol;Acc:MGI:98736]	24.146	4.59372	3.62236e-05	1.07483e-05	yes	up	0	0.33	0	0.33
ENSMUSG00000057729	Prtn3	proteinase 3 [Source:MGI Symbol;Acc:MGI:893580]	24.146	4.59372	3.62236e-05	1.07483e-05	yes	up	0	2.05	0	2.05
ENSMUSG00000037493	Cib2	calcium and integrin binding family member 2 [Source:MGI Symbol;Acc:MGI:1929293]	24.146	4.59372	3.62236e-05	1.07483e-05	yes	up	0	0.98	0	0.98
ENSMUSG00000035873	Pawr	PRKC, apoptosis, WT1, regulator [Source:MGI Symbol;Acc:MGI:2149961]	24.146	4.59372	3.62236e-05	1.07483e-05	yes	up	0	0.77	0	0.77
ENSMUSG00000031955	Bcar1	breast cancer anti-estrogen resistance 1 [Source:MGI Symbol;Acc:MGI:108091]	24.146	4.59372	3.62236e-05	1.07483e-05	yes	up	0	0.4	0	0.4
ENSMUSG00000032548	Slco2a1	solute carrier organic anion transporter family, member 2a1 [Source:MGI Symbol;Acc:MGI:1346021]	8.049	3.00875	3.93788e-05	1.16492e-05	yes	up	0.09	0.26	0.09	0.26
ENSMUSG00000023367	Tmem176a	transmembrane protein 176A [Source:MGI Symbol;Acc:MGI:1913308]	2.193	1.13301	3.96184e-05	1.17186e-05	yes	up	2.07	4.32	2.07	4.32
ENSMUSG00000095612	Ighv5-4	immunoglobulin heavy variable 5-4 [Source:MGI Symbol;Acc:MGI:4439895]	2.478	1.30944	3.99068e-05	1.17967e-05	yes	up	22.85	41.63	22.85	41.63
ENSMUSG00000073792	Alg6	asparagine-linked glycosylation 6 (alpha-1,3,-glucosyltransferase) [Source:MGI Symbol;Acc:MGI:2444031]	5.174	2.37132	4.07762e-05	1.20414e-05	yes	up	0.12	0.69	0.12	0.69
ENSMUSG00000043298	Smco3	single-pass membrane protein with coiled-coil domains 3 [Source:MGI Symbol;Acc:MGI:2443451]	23.767	4.57087	4.24825e-05	1.25264e-05	yes	up	0	1.26	0	1.26
ENSMUSG00000053693	Mast1	microtubule associated serine/threonine kinase 1 [Source:MGI Symbol;Acc:MGI:1861901]	23.594	4.56036	4.56781e-05	1.34399e-05	yes	up	0	0.4	0	0.4
ENSMUSG00000094124	Ighv1-74	immunoglobulin heavy variable V1-74 [Source:MGI Symbol;Acc:MGI:4439634]	23.192	4.53554	5.41118e-05	1.58085e-05	yes	up	0	12.67	0	12.67
ENSMUSG00000044042	Fmn1	formin 1 [Source:MGI Symbol;Acc:MGI:101815]	22.996	4.52333	5.87593e-05	1.70056e-05	yes	up	0	0.13	0	0.13
ENSMUSG00000031639	Tlr3	toll-like receptor 3 [Source:MGI Symbol;Acc:MGI:2156367]	22.996	4.52333	5.87593e-05	1.70056e-05	yes	up	0	0.39	0	0.39
ENSMUSG00000027314	Dll4	delta-like 4 (Drosophila) [Source:MGI Symbol;Acc:MGI:1859388]	22.996	4.52333	5.87593e-05	1.70056e-05	yes	up	0	0.31	0	0.31
ENSMUSG00000033849	B3galt2	UDP-Gal:betaGlcNAc beta 1,3-galactosyltransferase, polypeptide 2 [Source:MGI Symbol;Acc:MGI:1349461]	22.709	4.50518	6.63369e-05	1.91139e-05	yes	up	0	0.12	0	0.12
ENSMUSG00000025006	Sorbs1	sorbin and SH3 domain containing 1 [Source:MGI Symbol;Acc:MGI:700014]	2.927	1.54961	6.73323e-05	1.93864e-05	yes	up	2.22	17.05	2.22	17.05
ENSMUSG00000074037	Mc1r	melanocortin 1 receptor [Source:MGI Symbol;Acc:MGI:99456]	22.41	4.48606	7.52676e-05	2.15654e-05	yes	up	0	0.31	0	0.31
ENSMUSG00000111515	AC132474.4	-	21.846	4.44933	9.55373e-05	2.70042e-05	yes	up	0	3.37	0	3.37
ENSMUSG00000040938	Slc16a11	solute carrier family 16 (monocarboxylic acid transporters), member 11 [Source:MGI Symbol;Acc:MGI:2663709]	21.846	4.44933	9.55373e-05	2.70042e-05	yes	up	0	1.04	0	1.04
ENSMUSG00000032818	Loxhd1	lipoxygenase homology domains 1 [Source:MGI Symbol;Acc:MGI:1914609]	21.846	4.44933	9.55373e-05	2.70042e-05	yes	up	0	0.45	0	0.45
ENSMUSG00000024034	Tmprss3	transmembrane protease, serine 3 [Source:MGI Symbol;Acc:MGI:2155445]	21.846	4.44933	9.55373e-05	2.70042e-05	yes	up	0	0.42	0	0.42
ENSMUSG00000008843	Cldn13	claudin 13 [Source:MGI Symbol;Acc:MGI:1913102]	21.846	4.44933	9.55373e-05	2.70042e-05	yes	up	0	1.29	0	1.29
ENSMUSG00000003279	Dlgap1	discs, large (Drosophila) homolog-associated protein 1 [Source:MGI Symbol;Acc:MGI:1346065]	21.846	4.44933	9.55373e-05	2.70042e-05	yes	up	0	0.33	0	0.33
ENSMUSG00000091014	Gm5244	predicted pseudogene 5244 [Source:MGI Symbol;Acc:MGI:3646958]	3.194	1.67533	0.000116136	3.24789e-05	yes	up	1.61	5.78	1.61	5.78
ENSMUSG00000095115	Itpripl2	inositol 1,4,5-triphosphate receptor interacting protein-like 2 [Source:MGI Symbol;Acc:MGI:2442416]	12.073	3.59372	0.00012175	3.39882e-05	yes	up	0.01	0.17	0.01	0.17
ENSMUSG00000074892	B3galt5	UDP-Gal:betaGlcNAc beta 1,3-galactosyltransferase, polypeptide 5 [Source:MGI Symbol;Acc:MGI:2136878]	12.073	3.59372	0.00012175	3.39882e-05	yes	up	0.02	0.23	0.02	0.23
ENSMUSG00000040552	C3ar1	complement component 3a receptor 1 [Source:MGI Symbol;Acc:MGI:1097680]	12.073	3.59372	0.00012175	3.39882e-05	yes	up	0.02	0.28	0.02	0.28
ENSMUSG00000024208	Uqcc2	ubiquinol-cytochrome c reductase complex assembly factor 2 [Source:MGI Symbol;Acc:MGI:1914517]	2.139	1.0967	0.000142487	3.93009e-05	yes	up	9.37	22.47	9.37	22.47
ENSMUSG00000108443	Gm44510	predicted gene 44510 [Source:MGI Symbol;Acc:MGI:5753086]	20.823	4.38011	0.000147543	4.06333e-05	yes	up	0	0.23	0	0.23
ENSMUSG00000035441	Myo1d	myosin ID [Source:MGI Symbol;Acc:MGI:107728]	3.532	1.82031	0.000152395	4.19351e-05	yes	up	0.21	0.56	0.21	0.56
ENSMUSG00000108696	Gm5738	predicted gene 5738 [Source:MGI Symbol;Acc:MGI:3648290]	20.697	4.37132	0.000155705	4.2766e-05	yes	up	0	1.93	0	1.93
ENSMUSG00000074796	Slc4a11	solute carrier family 4, sodium bicarbonate transporter-like, member 11 [Source:MGI Symbol;Acc:MGI:2138987]	20.697	4.37132	0.000155705	4.2766e-05	yes	up	0	0.34	0	0.34
ENSMUSG00000055069	Rab39	RAB39, member RAS oncogene family [Source:MGI Symbol;Acc:MGI:2442855]	20.697	4.37132	0.000155705	4.2766e-05	yes	up	0	0.36	0	0.36
ENSMUSG00000040254	Sema3d	sema domain, immunoglobulin domain (Ig), short basic domain, secreted, (semaphorin) 3D [Source:MGI Symbol;Acc:MGI:1860118]	20.697	4.37132	0.000155705	4.2766e-05	yes	up	0	0.2	0	0.2
ENSMUSG00000032380	Dapk2	death-associated protein kinase 2 [Source:MGI Symbol;Acc:MGI:1341297]	20.697	4.37132	0.000155705	4.2766e-05	yes	up	0	0.65	0	0.65
ENSMUSG00000030000	Add2	adducin 2 (beta) [Source:MGI Symbol;Acc:MGI:87919]	20.697	4.37132	0.000155705	4.2766e-05	yes	up	0	0.21	0	0.21
ENSMUSG00000018916	Csf2	colony stimulating factor 2 (granulocyte-macrophage) [Source:MGI Symbol;Acc:MGI:1339752]	20.697	4.37132	0.000155705	4.2766e-05	yes	up	0	1.85	0	1.85
ENSMUSG00000029769	Ccdc136	coiled-coil domain containing 136 [Source:MGI Symbol;Acc:MGI:1918128]	7.186	2.84526	0.000157401	4.32014e-05	yes	up	0.12	35.1	0.12	35.1
ENSMUSG00000047953	Gp5	glycoprotein 5 (platelet) [Source:MGI Symbol;Acc:MGI:1096363]	5.557	2.47442	0.000160233	4.39427e-05	yes	up	0.13	0.81	0.13	0.81
ENSMUSG00000037852	Cpe	carboxypeptidase E [Source:MGI Symbol;Acc:MGI:101932]	2.53	1.3389	0.000175918	4.80313e-05	yes	up	0.68	2.5	0.68	2.5
ENSMUSG00000051703	Tmem198	transmembrane protein 198 [Source:MGI Symbol;Acc:MGI:2443133]	2.364	1.24093	0.000180735	4.9312e-05	yes	up	1.2	2.41	1.2	2.41
ENSMUSG00000049649	Gpr3	G-protein coupled receptor 3 [Source:MGI Symbol;Acc:MGI:101908]	2.132	1.09217	0.000208372	5.64853e-05	yes	up	0.89	2.29	0.89	2.29
ENSMUSG00000045777	Ifitm10	interferon induced transmembrane protein 10 [Source:MGI Symbol;Acc:MGI:2444776]	2.822	1.49686	0.000223326	6.03232e-05	yes	up	1.04	3.3	1.04	3.3
ENSMUSG00000032204	Aqp9	aquaporin 9 [Source:MGI Symbol;Acc:MGI:1891066]	3.066	1.61644	0.000232415	6.27132e-05	yes	up	0.32	1.09	0.32	1.09
ENSMUSG00000049093	Il23r	interleukin 23 receptor [Source:MGI Symbol;Acc:MGI:2181693]	19.547	4.28886	0.000254385	6.8203e-05	yes	up	0	0.41	0	0.41
ENSMUSG00000059742	Kcnh7	potassium voltage-gated channel, subfamily H (eag-related), member 7 [Source:MGI Symbol;Acc:MGI:2159566]	19.547	4.28886	0.000254385	6.8203e-05	yes	up	0	0.07	0	0.07
ENSMUSG00000029866	Kel	Kell blood group [Source:MGI Symbol;Acc:MGI:1346053]	19.547	4.28886	0.000254385	6.8203e-05	yes	up	0	0.41	0	0.41
ENSMUSG00000034127	Tspan8	tetraspanin 8 [Source:MGI Symbol;Acc:MGI:2384918]	19.547	4.28886	0.000254385	6.8203e-05	yes	up	0	1.04	0	1.04
ENSMUSG00000030361	Klrb1a	killer cell lectin-like receptor subfamily B member 1A [Source:MGI Symbol;Acc:MGI:107540]	19.547	4.28886	0.000254385	6.8203e-05	yes	up	0	1.48	0	1.48
ENSMUSG00000029414	Kntc1	kinetochore associated 1 [Source:MGI Symbol;Acc:MGI:2673709]	19.547	4.28886	0.000254385	6.8203e-05	yes	up	0	0.19	0	0.19
ENSMUSG00000029072	Tas1r3	taste receptor, type 1, member 3 [Source:MGI Symbol;Acc:MGI:1933547]	19.547	4.28886	0.000254385	6.8203e-05	yes	up	0	0.28	0	0.28
ENSMUSG00000026417	Pigr	polymeric immunoglobulin receptor [Source:MGI Symbol;Acc:MGI:103080]	19.547	4.28886	0.000254385	6.8203e-05	yes	up	0	0.26	0	0.26
ENSMUSG00000020334	Slc22a4	solute carrier family 22 (organic cation transporter), member 4 [Source:MGI Symbol;Acc:MGI:1353479]	19.547	4.28886	0.000254385	6.8203e-05	yes	up	0	1.3	0	1.3
ENSMUSG00000109509	Rps12-ps4	ribosomal protein S12, pseudogene 4 [Source:MGI Symbol;Acc:MGI:3780139]	19.512	4.28631	0.000258169	6.91858e-05	yes	up	0	7.32	0	7.32
ENSMUSG00000028020	Glrb	glycine receptor, beta subunit [Source:MGI Symbol;Acc:MGI:95751]	19.305	4.27093	0.000282097	7.51354e-05	yes	up	0	0.67	0	0.67
ENSMUSG00000081087	Rps15a-ps7	ribosomal protein S15A, pseudogene 7 [Source:MGI Symbol;Acc:MGI:3650538]	19.064	4.25277	0.000312862	8.2692e-05	yes	up	0	7.42	0	7.42
ENSMUSG00000027505	Fam209	family with sequence similarity 209 [Source:MGI Symbol;Acc:MGI:1923676]	2.875	1.52333	0.000320687	8.46462e-05	yes	up	10.31	6.4	10.31	6.4
ENSMUSG00000029153	Ociad2	OCIA domain containing 2 [Source:MGI Symbol;Acc:MGI:1916377]	5.174	2.37132	0.000380382	9.96858e-05	yes	up	0.12	0.64	0.12	0.64
ENSMUSG00000025746	Il6	interleukin 6 [Source:MGI Symbol;Acc:MGI:96559]	5.174	2.37132	0.000380382	9.96858e-05	yes	up	0.29	1.84	0.29	1.84
ENSMUSG00000071537	Klrg2	killer cell lectin-like receptor subfamily G, member 2 [Source:MGI Symbol;Acc:MGI:1921503]	3.909	1.96693	0.000388864	0.000101772	yes	up	0.21	9.79	0.21	9.79
ENSMUSG00000043331	Olfr975	olfactory receptor 975 [Source:MGI Symbol;Acc:MGI:3030809]	18.501	4.20949	0.000398504	0.000104087	yes	up	0	0.34	0	0.34
ENSMUSG00000085398	4931406G06Rik	RIKEN cDNA 4931406G06 gene [Source:MGI Symbol;Acc:MGI:1918228]	5.151	2.3649	0.000400491	0.000104582	yes	up	0.26	1.48	0.26	1.48
ENSMUSG00000044317	Gpr4	G protein-coupled receptor 4 [Source:MGI Symbol;Acc:MGI:2441992]	18.397	4.2014	0.000416641	0.000108187	yes	up	0	0.33	0	0.33
ENSMUSG00000048442	Smim5	small integral membrane protein 5 [Source:MGI Symbol;Acc:MGI:1913778]	18.397	4.2014	0.000416641	0.000108187	yes	up	0	1.26	0	1.26
ENSMUSG00000050241	Klre1	killer cell lectin-like receptor family E member 1 [Source:MGI Symbol;Acc:MGI:2662547]	18.397	4.2014	0.000416641	0.000108187	yes	up	0	0.85	0	0.85
ENSMUSG00000092444	Gm18733	predicted gene, 18733 [Source:MGI Symbol;Acc:MGI:5010918]	18.397	4.2014	0.000416641	0.000108187	yes	up	0	1.5	0	1.5
ENSMUSG00000042066	Tmcc2	transmembrane and coiled-coil domains 2 [Source:MGI Symbol;Acc:MGI:1916125]	18.397	4.2014	0.000416641	0.000108187	yes	up	0	0.33	0	0.33
ENSMUSG00000036295	Lrrn3	leucine rich repeat protein 3, neuronal [Source:MGI Symbol;Acc:MGI:106036]	18.397	4.2014	0.000416641	0.000108187	yes	up	0	0.24	0	0.24
ENSMUSG00000037977	6430571L13Rik	RIKEN cDNA 6430571L13 gene [Source:MGI Symbol;Acc:MGI:2445137]	18.397	4.2014	0.000416641	0.000108187	yes	up	0	0.37	0	0.37
ENSMUSG00000032549	Rab6b	RAB6B, member RAS oncogene family [Source:MGI Symbol;Acc:MGI:107283]	18.397	4.2014	0.000416641	0.000108187	yes	up	0	0.18	0	0.18
ENSMUSG00000029061	Mmp23	matrix metallopeptidase 23 [Source:MGI Symbol;Acc:MGI:1347361]	18.397	4.2014	0.000416641	0.000108187	yes	up	0	1.34	0	1.34
ENSMUSG00000027983	Cyp2u1	cytochrome P450, family 2, subfamily u, polypeptide 1 [Source:MGI Symbol;Acc:MGI:1918769]	18.397	4.2014	0.000416641	0.000108187	yes	up	0	0.21	0	0.21
ENSMUSG00000023926	Rhag	Rhesus blood group-associated A glycoprotein [Source:MGI Symbol;Acc:MGI:1202713]	18.397	4.2014	0.000416641	0.000108187	yes	up	0	0.42	0	0.42
ENSMUSG00000022512	Cldn1	claudin 1 [Source:MGI Symbol;Acc:MGI:1276109]	18.397	4.2014	0.000416641	0.000108187	yes	up	0	0.29	0	0.29
ENSMUSG00000021278	Amn	amnionless [Source:MGI Symbol;Acc:MGI:1934943]	18.397	4.2014	0.000416641	0.000108187	yes	up	0	1.15	0	1.15
ENSMUSG00000018924	Alox15	arachidonate 15-lipoxygenase [Source:MGI Symbol;Acc:MGI:87997]	18.397	4.2014	0.000416641	0.000108187	yes	up	0	1.98	0	1.98
ENSMUSG00000000402	Egfl6	EGF-like-domain, multiple 6 [Source:MGI Symbol;Acc:MGI:1858599]	18.397	4.2014	0.000416641	0.000108187	yes	up	0	0.35	0	0.35
ENSMUSG00000028825	Rhd	Rh blood group, D antigen [Source:MGI Symbol;Acc:MGI:1202882]	10.348	3.37132	0.000523363	0.000134589	yes	up	5.61	0.78	5.61	0.78
ENSMUSG00000050777	Tmem37	transmembrane protein 37 [Source:MGI Symbol;Acc:MGI:2157899]	10.348	3.37132	0.000523363	0.000134589	yes	up	0.08	0.94	0.08	0.94
ENSMUSG00000032860	P2ry2	purinergic receptor P2Y, G-protein coupled 2 [Source:MGI Symbol;Acc:MGI:105107]	3.794	1.92387	0.000573068	0.000146745	yes	up	0.15	0.95	0.15	0.95
ENSMUSG00000068874	Selenbp1	selenium binding protein 1 [Source:MGI Symbol;Acc:MGI:96825]	3.791	1.92255	0.000579742	0.000148373	yes	up	0.29	1.23	0.29	1.23
ENSMUSG00000054793	Cadm4	cell adhesion molecule 4 [Source:MGI Symbol;Acc:MGI:2449088]	4.983	2.31688	0.000583557	0.000149301	yes	up	1.17	0.74	1.17	0.74
ENSMUSG00000047515	BC049715	cDNA sequence BC049715 [Source:MGI Symbol;Acc:MGI:3605234]	3.042	1.60501	0.000583807	0.000149349	yes	up	0.13	0.43	0.13	0.43
ENSMUSG00000002900	Lamb1	laminin B1 [Source:MGI Symbol;Acc:MGI:96743]	6.324	2.66083	0.000619389	0.000157666	yes	up	0.03	1.69	0.03	1.69
ENSMUSG00000042804	Gpr153	G protein-coupled receptor 153 [Source:MGI Symbol;Acc:MGI:1916157]	6.324	2.66083	0.000619389	0.000157666	yes	up	0.05	0.34	0.05	0.34
ENSMUSG00000090564	A430057M04Rik	RIKEN cDNA A430057M04 gene [Source:MGI Symbol;Acc:MGI:2442125]	17.374	4.11883	0.000647726	0.000164732	yes	up	0	0.39	0	0.39
ENSMUSG00000061175	Fnip2	folliculin interacting protein 2 [Source:MGI Symbol;Acc:MGI:2683054]	2.108	1.07587	0.000655134	0.000166508	yes	up	23.23	0.62	23.23	0.62
ENSMUSG00000070424	Art5	ADP-ribosyltransferase 5 [Source:MGI Symbol;Acc:MGI:107948]	17.247	4.10829	0.000684128	0.000173109	yes	up	0	0.56	0	0.56
ENSMUSG00000070509	Rgma	repulsive guidance molecule family member A [Source:MGI Symbol;Acc:MGI:2679262]	17.247	4.10829	0.000684128	0.000173109	yes	up	0	0.29	0	0.29
ENSMUSG00000113642	CT030170.6	-	17.247	4.10829	0.000684128	0.000173109	yes	up	0	0.79	0	0.79
ENSMUSG00000022824	Muc13	mucin 13, epithelial transmembrane [Source:MGI Symbol;Acc:MGI:103190]	17.247	4.10829	0.000684128	0.000173109	yes	up	0	0.3	0	0.3
ENSMUSG00000025929	Il17a	interleukin 17A [Source:MGI Symbol;Acc:MGI:107364]	17.247	4.10829	0.000684128	0.000173109	yes	up	0	0.9	0	0.9
ENSMUSG00000028518	Prkaa2	protein kinase, AMP-activated, alpha 2 catalytic subunit [Source:MGI Symbol;Acc:MGI:1336173]	17.247	4.10829	0.000684128	0.000173109	yes	up	0	0.1	0	0.1
ENSMUSG00000023328	Ache	acetylcholinesterase [Source:MGI Symbol;Acc:MGI:87876]	17.247	4.10829	0.000684128	0.000173109	yes	up	0	0.37	0	0.37
ENSMUSG00000041248	Kcnj1	potassium inwardly-rectifying channel, subfamily J, member 1 [Source:MGI Symbol;Acc:MGI:1927248]	17.247	4.10829	0.000684128	0.000173109	yes	up	0	0.3	0	0.3
ENSMUSG00000042589	Cux2	cut-like homeobox 2 [Source:MGI Symbol;Acc:MGI:107321]	17.247	4.10829	0.000684128	0.000173109	yes	up	0	0.09	0	0.09
ENSMUSG00000047238	Mageh1	melanoma antigen, family H, 1 [Source:MGI Symbol;Acc:MGI:1922875]	17.247	4.10829	0.000684128	0.000173109	yes	up	0	0.71	0	0.71
ENSMUSG00000048329	Mfsd6l	major facilitator superfamily domain containing 6-like [Source:MGI Symbol;Acc:MGI:2384904]	17.247	4.10829	0.000684128	0.000173109	yes	up	0	0.45	0	0.45
ENSMUSG00000048779	P2ry6	pyrimidinergic receptor P2Y, G-protein coupled, 6 [Source:MGI Symbol;Acc:MGI:2673874]	17.247	4.10829	0.000684128	0.000173109	yes	up	0	0.48	0	0.48
ENSMUSG00000035279	Ssc5d	scavenger receptor cysteine rich family, 5 domains [Source:MGI Symbol;Acc:MGI:3606211]	17.247	4.10829	0.000684128	0.000173109	yes	up	0	0.2	0	0.2
ENSMUSG00000105835	Gm43552	predicted gene 43552 [Source:MGI Symbol;Acc:MGI:5663689]	2.3	1.2014	0.000687329	0.000173844	yes	up	0.58	1.5	0.58	1.5
ENSMUSG00000027435	Cd93	CD93 antigen [Source:MGI Symbol;Acc:MGI:106664]	2.204	1.14	0.000723989	0.000181592	yes	up	0.23	0.58	0.23	0.58
ENSMUSG00000101031	Ms4a12	membrane-spanning 4-domains, subfamily A, member 12 [Source:MGI Symbol;Acc:MGI:2685812]	2.013	1.00901	0.000737791	0.000184876	yes	up	14.75	33.31	14.75	33.31
ENSMUSG00000073973	Olfr552	olfactory receptor 552 [Source:MGI Symbol;Acc:MGI:3030386]	5.291	2.40364	0.000746582	0.000186959	yes	up	0.06	0.33	0.06	0.33
ENSMUSG00000099871	Gm21742	predicted gene, 21742 [Source:MGI Symbol;Acc:MGI:5433906]	2.553	1.35229	0.000796627	0.000198813	yes	up	0.3	0.89	0.3	0.89
ENSMUSG00000038180	Spag4	sperm associated antigen 4 [Source:MGI Symbol;Acc:MGI:2444120]	2.613	1.38582	0.00080188	0.000200082	yes	up	0.63	2.39	0.63	2.39
ENSMUSG00000089883	Gm3355	predicted gene 3355 [Source:MGI Symbol;Acc:MGI:3781533]	16.672	4.05938	0.0008775	0.000218001	yes	up	0	3.72	0	3.72
ENSMUSG00000096670	Ighv2-6	immunoglobulin heavy variable 2-6 [Source:MGI Symbol;Acc:MGI:4439518]	16.615	4.0544	0.00089965	0.000223315	yes	up	0	9.16	0	9.16
ENSMUSG00000107176	Gm9794	predicted pseudogene 9794 [Source:MGI Symbol;Acc:MGI:3642653]	16.569	4.0504	0.000917776	0.00022767	yes	up	0	5.22	0	5.22
ENSMUSG00000020399	Havcr2	hepatitis A virus cellular receptor 2 [Source:MGI Symbol;Acc:MGI:2159682]	2.098	1.0693	0.000961716	0.000238067	yes	up	0.59	1.46	0.59	1.46
ENSMUSG00000018217	Pmp22	peripheral myelin protein 22 [Source:MGI Symbol;Acc:MGI:97631]	6.037	2.59372	0.000973552	0.000240692	yes	up	0.11	0.74	0.11	0.74
ENSMUSG00000110646	Olfr369-ps1	olfactory receptor 369, pseudogene 1 [Source:MGI Symbol;Acc:MGI:3030203]	6.037	2.59372	0.000973552	0.000240692	yes	up	0.3	2.02	0.3	2.02
ENSMUSG00000051839	Gypa	glycophorin A [Source:MGI Symbol;Acc:MGI:95880]	16.097	4.00875	0.00112627	0.000275148	yes	up	0	0.48	0	0.48
ENSMUSG00000022122	Ednrb	endothelin receptor type B [Source:MGI Symbol;Acc:MGI:102720]	16.097	4.00875	0.00112627	0.000275148	yes	up	0	0.21	0	0.21
ENSMUSG00000038235	F11r	F11 receptor [Source:MGI Symbol;Acc:MGI:1321398]	16.097	4.00875	0.00112627	0.000275148	yes	up	0	0.49	0	0.49
ENSMUSG00000001227	Sema6b	sema domain, transmembrane domain (TM), and cytoplasmic domain, (semaphorin) 6B [Source:MGI Symbol;Acc:MGI:1202889]	16.097	4.00875	0.00112627	0.000275148	yes	up	0	0.22	0	0.22
ENSMUSG00000020490	Btnl10	butyrophilin-like 10 [Source:MGI Symbol;Acc:MGI:2182073]	16.097	4.00875	0.00112627	0.000275148	yes	up	0	0.18	0	0.18
ENSMUSG00000026835	Fcnb	ficolin B [Source:MGI Symbol;Acc:MGI:1341158]	16.097	4.00875	0.00112627	0.000275148	yes	up	0	0.93	0	0.93
ENSMUSG00000031377	Bmx	BMX non-receptor tyrosine kinase [Source:MGI Symbol;Acc:MGI:1101778]	16.097	4.00875	0.00112627	0.000275148	yes	up	0	0.28	0	0.28
ENSMUSG00000034115	Scn11a	sodium channel, voltage-gated, type XI, alpha [Source:MGI Symbol;Acc:MGI:1345149]	16.097	4.00875	0.00112627	0.000275148	yes	up	0	0.14	0	0.14
ENSMUSG00000039474	Wfs1	wolframin ER transmembrane glycoprotein [Source:MGI Symbol;Acc:MGI:1328355]	2.645	1.40303	0.00117245	0.000285777	yes	up	0.28	0.7	0.28	0.7
ENSMUSG00000069670	Nkain2	Na+/K+ transporting ATPase interacting 2 [Source:MGI Symbol;Acc:MGI:1923447]	15.764	3.97856	0.00130209	0.000315803	yes	up	0	2.88	0	2.88
ENSMUSG00000093805	Gm9994	predicted gene 9994 [Source:MGI Symbol;Acc:MGI:3711964]	15.683	3.97117	0.00134854	0.000326562	yes	up	0	0.3	0	0.3
ENSMUSG00000050195	Scd4	stearoyl-coenzyme A desaturase 4 [Source:MGI Symbol;Acc:MGI:2670997]	9.199	3.2014	0.00138331	0.000334259	yes	up	0.03	0.28	0.03	0.28
ENSMUSG00000083772	Gm15566	predicted gene 15566 [Source:MGI Symbol;Acc:MGI:3783015]	9.199	3.2014	0.00138331	0.000334259	yes	up	0.27	2.76	0.27	2.76
ENSMUSG00000079710	Gm3448	predicted gene 3448 [Source:MGI Symbol;Acc:MGI:3809205]	15.557	3.95949	0.00142493	0.000343152	yes	up	0	1.43	0	1.43
ENSMUSG00000040828	Catsperd	cation channel sperm associated auxiliary subunit delta [Source:MGI Symbol;Acc:MGI:2147030]	2.509	1.32693	0.00148757	0.000357576	yes	up	5.63	1.13	5.63	1.13
ENSMUSG00000096326	Ighv1-78	immunoglobulin heavy variable 1-78 [Source:MGI Symbol;Acc:MGI:4439736]	5.749	2.52333	0.00152619	0.000366372	yes	up	1.57	10.12	1.57	10.12
ENSMUSG00000015880	Ncapg	non-SMC condensin I complex, subunit G [Source:MGI Symbol;Acc:MGI:1930197]	2.294	1.19779	0.00155714	0.000373308	yes	up	8.59	2.29	8.59	2.29
ENSMUSG00000045225	Olfr1152	olfactory receptor 1152 [Source:MGI Symbol;Acc:MGI:3030986]	4.528	2.17899	0.00158808	0.000380374	yes	up	0.04	0.21	0.04	0.21
ENSMUSG00000084830	Gm14539	predicted gene 14539 [Source:MGI Symbol;Acc:MGI:3705371]	15.304	3.93584	0.0015911	0.00038106	yes	up	0	189.95	0	189.95
ENSMUSG00000021983	Atp8a2	ATPase, aminophospholipid transporter-like, class I, type 8A, member 2 [Source:MGI Symbol;Acc:MGI:1354710]	3.881	1.95629	0.00163263	0.000390449	yes	up	17.86	4.03	17.86	4.03
ENSMUSG00000034175	Rhbdd3	rhomboid domain containing 3 [Source:MGI Symbol;Acc:MGI:2444684]	2.803	1.4868	0.00180142	0.000426689	yes	up	0.5	1.88	0.5	1.88
ENSMUSG00000067610	Klri1	killer cell lectin-like receptor family I member 1 [Source:MGI Symbol;Acc:MGI:3530275]	14.959	3.90295	0.00184975	0.000437695	yes	up	0	1.44	0	1.44
ENSMUSG00000049036	Tmem121	transmembrane protein 121 [Source:MGI Symbol;Acc:MGI:1916445]	14.948	3.90184	0.00185907	0.000438047	yes	up	0	0.54	0	0.54
ENSMUSG00000053550	Shisa7	shisa family member 7 [Source:MGI Symbol;Acc:MGI:3605641]	14.948	3.90184	0.00185907	0.000438047	yes	up	0	0.21	0	0.21
ENSMUSG00000059900	Tmem40	transmembrane protein 40 [Source:MGI Symbol;Acc:MGI:2137870]	14.948	3.90184	0.00185907	0.000438047	yes	up	0	0.7	0	0.7
ENSMUSG00000067878	Map7d3	MAP7 domain containing 3 [Source:MGI Symbol;Acc:MGI:2445051]	14.948	3.90184	0.00185907	0.000438047	yes	up	0	0.27	0	0.27
ENSMUSG00000048388	Fam171b	family with sequence similarity 171, member B [Source:MGI Symbol;Acc:MGI:2444579]	14.948	3.90184	0.00185907	0.000438047	yes	up	0	0.13	0	0.13
ENSMUSG00000046207	Pik3r6	phosphoinositide-3-kinase, regulatory subunit 6 [Source:MGI Symbol;Acc:MGI:2144613]	14.948	3.90184	0.00185907	0.000438047	yes	up	0	0.28	0	0.28
ENSMUSG00000041498	Kif14	kinesin family member 14 [Source:MGI Symbol;Acc:MGI:1098226]	14.948	3.90184	0.00185907	0.000438047	yes	up	0	0.1	0	0.1
ENSMUSG00000004328	Hif3a	hypoxia inducible factor 3, alpha subunit [Source:MGI Symbol;Acc:MGI:1859778]	14.948	3.90184	0.00185907	0.000438047	yes	up	0	0.2	0	0.2
ENSMUSG00000020377	Ltc4s	leukotriene C4 synthase [Source:MGI Symbol;Acc:MGI:107498]	14.948	3.90184	0.00185907	0.000438047	yes	up	0	1.88	0	1.88
ENSMUSG00000022309	Angpt1	angiopoietin 1 [Source:MGI Symbol;Acc:MGI:108448]	14.948	3.90184	0.00185907	0.000438047	yes	up	0	0.18	0	0.18
ENSMUSG00000030074	Gxylt2	glucoside xylosyltransferase 2 [Source:MGI Symbol;Acc:MGI:2682940]	14.948	3.90184	0.00185907	0.000438047	yes	up	0	0.09	0	0.09
ENSMUSG00000032101	Ddx25	DEAD (Asp-Glu-Ala-Asp) box polypeptide 25 [Source:MGI Symbol;Acc:MGI:1353582]	14.948	3.90184	0.00185907	0.000438047	yes	up	0	0.1	0	0.1
ENSMUSG00000035472	Slc25a21	solute carrier family 25 (mitochondrial oxodicarboxylate carrier), member 21 [Source:MGI Symbol;Acc:MGI:2445059]	14.948	3.90184	0.00185907	0.000438047	yes	up	0	0.76	0	0.76
ENSMUSG00000036856	Wnt4	wingless-type MMTV integration site family, member 4 [Source:MGI Symbol;Acc:MGI:98957]	14.948	3.90184	0.00185907	0.000438047	yes	up	0	0.18	0	0.18
ENSMUSG00000030247	Kcnj8	potassium inwardly-rectifying channel, subfamily J, member 8 [Source:MGI Symbol;Acc:MGI:1100508]	14.948	3.90184	0.00185907	0.000438047	yes	up	0	0.35	0	0.35
ENSMUSG00000094257	Ap3s1-ps2	adaptor-related protein complex 3, sigma 1 subunit, pseudogene 2 [Source:MGI Symbol;Acc:MGI:1929217]	14.591	3.86702	0.00217273	0.000507818	yes	up	0	2.27	0	2.27
ENSMUSG00000071113	Mboat4	membrane bound O-acyltransferase domain containing 4 [Source:MGI Symbol;Acc:MGI:2685017]	8.624	3.10829	0.00224761	0.000524183	yes	up	0.05	0.52	0.05	0.52
ENSMUSG00000012428	Steap4	STEAP family member 4 [Source:MGI Symbol;Acc:MGI:1923560]	2.097	1.06813	0.00236655	0.000549365	yes	up	0.49	1.16	0.49	1.16
ENSMUSG00000046006	Gapt	Grb2-binding adaptor, transmembrane [Source:MGI Symbol;Acc:MGI:3608341]	5.462	2.44933	0.00238549	0.000553482	yes	up	0.09	0.57	0.09	0.57
ENSMUSG00000055912	Tmem150a	transmembrane protein 150A [Source:MGI Symbol;Acc:MGI:2385244]	3.334	1.73745	0.00259985	0.000600254	yes	up	0.35	1.3	0.35	1.3
ENSMUSG00000103749	Pcdhgb5	protocadherin gamma subfamily B, 5 [Source:MGI Symbol;Acc:MGI:1935196]	14.177	3.8255	0.00260482	0.000601283	yes	up	0	0.15	0	0.15
ENSMUSG00000039813	Tbc1d2	TBC1 domain family, member 2 [Source:MGI Symbol;Acc:MGI:2652885]	2.875	1.52333	0.00260996	0.000602293	yes	up	0.14	0.47	0.14	0.47
ENSMUSG00000024978	Gpam	glycerol-3-phosphate acyltransferase, mitochondrial [Source:MGI Symbol;Acc:MGI:109162]	2.044	1.03147	0.00268607	0.000619249	yes	up	0.42	0.97	0.42	0.97
ENSMUSG00000047842	Diras2	DIRAS family, GTP-binding RAS-like 2 [Source:MGI Symbol;Acc:MGI:1915453]	13.798	3.78636	0.00307694	0.000701922	yes	up	0	0.14	0	0.14
ENSMUSG00000049791	Fzd4	frizzled class receptor 4 [Source:MGI Symbol;Acc:MGI:108520]	13.798	3.78636	0.00307694	0.000701922	yes	up	0	0.1	0	0.1
ENSMUSG00000059602	Syn3	synapsin III [Source:MGI Symbol;Acc:MGI:1351334]	13.798	3.78636	0.00307694	0.000701922	yes	up	0	0.18	0	0.18
ENSMUSG00000070498	Tmem132b	transmembrane protein 132B [Source:MGI Symbol;Acc:MGI:3609245]	13.798	3.78636	0.00307694	0.000701922	yes	up	0	0.18	0	0.18
ENSMUSG00000083355	Gm11581	predicted gene 11581 [Source:MGI Symbol;Acc:MGI:3652083]	13.798	3.78636	0.00307694	0.000701922	yes	up	0	1.33	0	1.33
ENSMUSG00000096452	Ighv1-77	immunoglobulin heavy variable 1-77 [Source:MGI Symbol;Acc:MGI:4439670]	13.798	3.78636	0.00307694	0.000701922	yes	up	0	4.86	0	4.86
ENSMUSG00000095197	Ighv1-59	immunoglobulin heavy variable V1-59 [Source:MGI Symbol;Acc:MGI:3644474]	13.798	3.78636	0.00307694	0.000701922	yes	up	0	5.53	0	5.53
ENSMUSG00000043385	Olfr267	olfactory receptor 267 [Source:MGI Symbol;Acc:MGI:3030101]	13.798	3.78636	0.00307694	0.000701922	yes	up	0	0.24	0	0.24
ENSMUSG00000000318	Clec10a	C-type lectin domain family 10, member A [Source:MGI Symbol;Acc:MGI:96975]	13.798	3.78636	0.00307694	0.000701922	yes	up	0	0.83	0	0.83
ENSMUSG00000022012	Enox1	ecto-NOX disulfide-thiol exchanger 1 [Source:MGI Symbol;Acc:MGI:2444896]	13.798	3.78636	0.00307694	0.000701922	yes	up	0	0.2	0	0.2
ENSMUSG00000027338	Prnd	prion protein dublet [Source:MGI Symbol;Acc:MGI:1346999]	13.798	3.78636	0.00307694	0.000701922	yes	up	0	0.23	0	0.23
ENSMUSG00000036718	Micall2	MICAL-like 2 [Source:MGI Symbol;Acc:MGI:2444818]	13.798	3.78636	0.00307694	0.000701922	yes	up	0	0.23	0	0.23
ENSMUSG00000039809	Gabbr2	gamma-aminobutyric acid (GABA) B receptor, 2 [Source:MGI Symbol;Acc:MGI:2386030]	13.798	3.78636	0.00307694	0.000701922	yes	up	0	0.12	0	0.12
ENSMUSG00000032584	Mst1r	macrophage stimulating 1 receptor (c-met-related tyrosine kinase) [Source:MGI Symbol;Acc:MGI:99614]	13.798	3.78636	0.00307694	0.000701922	yes	up	0	1.43	0	1.43
ENSMUSG00000029608	Rph3a	rabphilin 3A [Source:MGI Symbol;Acc:MGI:102788]	13.798	3.78636	0.00307694	0.000701922	yes	up	0	0.17	0	0.17
ENSMUSG00000029167	Ppargc1a	peroxisome proliferative activated receptor, gamma, coactivator 1 alpha [Source:MGI Symbol;Acc:MGI:1342774]	13.798	3.78636	0.00307694	0.000701922	yes	up	0	0.71	0	0.71
ENSMUSG00000028217	Cdh17	cadherin 17 [Source:MGI Symbol;Acc:MGI:1095414]	13.798	3.78636	0.00307694	0.000701922	yes	up	0	0.2	0	0.2
ENSMUSG00000033768	Nrxn2	neurexin II [Source:MGI Symbol;Acc:MGI:1096362]	13.798	3.78636	0.00307694	0.000701922	yes	up	0	0.17	0	0.17
ENSMUSG00000104535	Gm42686	predicted gene 42686 [Source:MGI Symbol;Acc:MGI:5662823]	13.648	3.77065	0.0032859	0.000747846	yes	up	0	0.17	0	0.17
ENSMUSG00000041075	Fzd7	frizzled class receptor 7 [Source:MGI Symbol;Acc:MGI:108570]	3.593	1.84526	0.00356134	0.000806784	yes	up	0.08	0.32	0.08	0.32
ENSMUSG00000026787	Gad2	glutamic acid decarboxylase 2 [Source:MGI Symbol;Acc:MGI:95634]	8.049	3.00875	0.00364934	0.000825842	yes	up	0.02	0.74	0.02	0.74
ENSMUSG00000020493	Prr11	proline rich 11 [Source:MGI Symbol;Acc:MGI:2444496]	13.085	3.70983	0.00421101	0.000940537	yes	up	0	0.17	0	0.17
ENSMUSG00000032340	Neo1	neogenin [Source:MGI Symbol;Acc:MGI:1097159]	2.491	1.31688	0.00441257	0.000982009	yes	up	9.04	0.29	9.04	0.29
