# Supplementary material for: Chronic ethanol consumption and HBV induce abnormal lipid metabolism through HBx/SWELL1/arachidonic acid signaling and activate Tregs in HBV-Tg mice
Source: Theranostics. 2020 Jul 23;10(20):9249–67. doi: 10.7150/thno.46005 (PMC7415795; doi:10.7150/thno.46005)
Supplement: Supplementary file 2 — Supplementary files. [file thnov10p9249s2.zip › Supplementary File/Supplementary File 2.xls]

## Sheet: 表达量分析表
Gene_id	Gene_name	Gene_description	C_01	H_03	T_02
ENSMUSG00000007476	Lrrc8a	leucine rich repeat containing 8A [Source:MGI Symbol;Acc:MGI:2652847]	8.94	5.43	4.98
ENSMUSG00000007613	Tgfbr1	transforming growth factor, beta receptor I [Source:MGI Symbol;Acc:MGI:98728]	20.56	11.94	10.84
ENSMUSG00000007944	Ttc9b	tetratricopeptide repeat domain 9B [Source:MGI Symbol;Acc:MGI:1920282]	0.4	0.04	0
ENSMUSG00000008601	Rab25	RAB25, member RAS oncogene family [Source:MGI Symbol;Acc:MGI:1858203]	5.04	0.29	0
ENSMUSG00000008845	Cd163	CD163 antigen [Source:MGI Symbol;Acc:MGI:2135946]	52.27	2.82	0.27
ENSMUSG00000010607	Pigyl	phosphatidylinositol glycan anchor biosynthesis, class Y-like [Source:MGI Symbol;Acc:MGI:1913518]	20.01	9.13	7.22
ENSMUSG00000010760	Phlda2	pleckstrin homology like domain, family A, member 2 [Source:MGI Symbol;Acc:MGI:1202307]	1.39	0.22	0
ENSMUSG00000011256	Adam19	a disintegrin and metallopeptidase domain 19 (meltrin beta) [Source:MGI Symbol;Acc:MGI:105377]	31.57	20.93	19.03
ENSMUSG00000012017	Scarf2	scavenger receptor class F, member 2 [Source:MGI Symbol;Acc:MGI:1858430]	0.28	0.12	0.04
ENSMUSG00000012117	Dhdds	dehydrodolichyl diphosphate synthase [Source:MGI Symbol;Acc:MGI:1914672]	29.88	7.07	4.65
ENSMUSG00000013878	Rnf170	ring finger protein 170 [Source:MGI Symbol;Acc:MGI:1924983]	6.27	4.13	3.55
ENSMUSG00000014245	Pigl	phosphatidylinositol glycan anchor biosynthesis, class L [Source:MGI Symbol;Acc:MGI:2681271]	6.05	3.45	3
ENSMUSG00000014361	Mertk	c-mer proto-oncogene tyrosine kinase [Source:MGI Symbol;Acc:MGI:96965]	3.95	2.84	0.19
ENSMUSG00000014778	Fhod1	formin homology 2 domain containing 1 [Source:MGI Symbol;Acc:MGI:2679008]	21.16	12.4	11.05
ENSMUSG00000015093	Clic3	chloride intracellular channel 3 [Source:MGI Symbol;Acc:MGI:1916704]	2.19	0.58	0.32
ENSMUSG00000015533	Itga2	integrin alpha 2 [Source:MGI Symbol;Acc:MGI:96600]	77.42	0.19	0.04
ENSMUSG00000015568	Lpl	lipoprotein lipase [Source:MGI Symbol;Acc:MGI:96820]	7.39	1.89	0.55
ENSMUSG00000015647	Lama5	laminin, alpha 5 [Source:MGI Symbol;Acc:MGI:105382]	4.01	0.82	0.18
ENSMUSG00000015659	Serac1	serine active site containing 1 [Source:MGI Symbol;Acc:MGI:2447813]	28.04	0.98	0.46
ENSMUSG00000015854	Cd5l	CD5 antigen-like [Source:MGI Symbol;Acc:MGI:1334419]	8.43	8.41	0.46
ENSMUSG00000017167	Cntnap1	contactin associated protein-like 1 [Source:MGI Symbol;Acc:MGI:1858201]	0.5	0.38	0.11
ENSMUSG00000017412	Cacnb4	calcium channel, voltage-dependent, beta 4 subunit [Source:MGI Symbol;Acc:MGI:103301]	0.19	0.05	0.01
ENSMUSG00000017417	Plxdc1	plexin domain containing 1 [Source:MGI Symbol;Acc:MGI:1919574]	1.57	1.33	0.54
ENSMUSG00000017897	Eya2	EYA transcriptional coactivator and phosphatase 2 [Source:MGI Symbol;Acc:MGI:109341]	13.84	10.88	6.43
ENSMUSG00000017969	Ptgis	prostaglandin I2 (prostacyclin) synthase [Source:MGI Symbol;Acc:MGI:1097156]	0.58	0.03	0
ENSMUSG00000018166	Erbb3	erb-b2 receptor tyrosine kinase 3 [Source:MGI Symbol;Acc:MGI:95411]	3.35	0.99	0.81
ENSMUSG00000018459	Slc13a3	solute carrier family 13 (sodium-dependent dicarboxylate transporter), member 3 [Source:MGI Symbol;Acc:MGI:2149635]	0.61	0.38	0.02
ENSMUSG00000018776	Slc35g3	solute carrier family 35, member G3 [Source:MGI Symbol;Acc:MGI:1927128]	0.56	0.28	0
ENSMUSG00000018800	Abca5	ATP-binding cassette, sub-family A (ABC1), member 5 [Source:MGI Symbol;Acc:MGI:2386607]	8.35	1.12	0.77
ENSMUSG00000018999	Slc35b4	solute carrier family 35, member B4 [Source:MGI Symbol;Acc:MGI:1931249]	10.41	5.94	4.13
ENSMUSG00000019088	Dnase1l1	deoxyribonuclease 1-like 1 [Source:MGI Symbol;Acc:MGI:109628]	8.76	7.87	3.97
ENSMUSG00000019464	Ptger1	prostaglandin E receptor 1 (subtype EP1) [Source:MGI Symbol;Acc:MGI:97793]	6.55	3.37	1.9
ENSMUSG00000019852	Arfgef3	ARFGEF family member 3 [Source:MGI Symbol;Acc:MGI:106387]	24.24	0.04	0.02
ENSMUSG00000019942	Cdk1	cyclin-dependent kinase 1 [Source:MGI Symbol;Acc:MGI:88351]	16.04	11.18	3.44
ENSMUSG00000020042	Btbd11	BTB (POZ) domain containing 11 [Source:MGI Symbol;Acc:MGI:1921257]	40.12	13	2.47
ENSMUSG00000020122	Egfr	epidermal growth factor receptor [Source:MGI Symbol;Acc:MGI:95294]	0.08	0.01	0
ENSMUSG00000020205	Phlda1	pleckstrin homology like domain, family A, member 1 [Source:MGI Symbol;Acc:MGI:1096880]	72.86	38.39	30.66
ENSMUSG00000020238	Ncln	nicalin [Source:MGI Symbol;Acc:MGI:1926081]	116.36	60.88	54.18
ENSMUSG00000020261	Slc36a1	solute carrier family 36 (proton/amino acid symporter), member 1 [Source:MGI Symbol;Acc:MGI:2445299]	5.21	2.43	2.42
ENSMUSG00000020325	Fstl3	follistatin-like 3 [Source:MGI Symbol;Acc:MGI:1890391]	1.25	1.21	0.36
ENSMUSG00000020380	Rad50	RAD50 double strand break repair protein [Source:MGI Symbol;Acc:MGI:109292]	131.77	6.96	4.41
ENSMUSG00000020393	Kremen1	kringle containing transmembrane protein 1 [Source:MGI Symbol;Acc:MGI:1933988]	8.38	5.45	4.6
ENSMUSG00000020598	Nrcam	neuronal cell adhesion molecule [Source:MGI Symbol;Acc:MGI:104750]	0.91	0.28	0.01
ENSMUSG00000020696	Rffl	ring finger and FYVE like domain containing protein [Source:MGI Symbol;Acc:MGI:1914588]	8.39	4.44	4.34
ENSMUSG00000020758	Itgb4	integrin beta 4 [Source:MGI Symbol;Acc:MGI:96613]	0.28	0.05	0
ENSMUSG00000020782	Llgl2	lethal giant larvae homolog 2 (Drosophila) [Source:MGI Symbol;Acc:MGI:1918843]	24.41	20	17.68
ENSMUSG00000020787	P2rx1	purinergic receptor P2X, ligand-gated ion channel, 1 [Source:MGI Symbol;Acc:MGI:1098235]	14.55	0.79	0.02
ENSMUSG00000020818	Mfsd11	major facilitator superfamily domain containing 11 [Source:MGI Symbol;Acc:MGI:1917150]	68.27	6.14	3.93
ENSMUSG00000020902	Ntn1	netrin 1 [Source:MGI Symbol;Acc:MGI:105088]	11.44	2.11	0.96
ENSMUSG00000020974	Pole2	polymerase (DNA directed), epsilon 2 (p59 subunit) [Source:MGI Symbol;Acc:MGI:1197514]	65.29	2.63	1.8
ENSMUSG00000020988	L2hgdh	L-2-hydroxyglutarate dehydrogenase [Source:MGI Symbol;Acc:MGI:2384968]	4.99	1.32	1.1
ENSMUSG00000021252	0610007P14Rik	RIKEN cDNA 0610007P14 gene [Source:MGI Symbol;Acc:MGI:1915571]	29.38	11.68	9.44
ENSMUSG00000021253	Tgfb3	transforming growth factor, beta 3 [Source:MGI Symbol;Acc:MGI:98727]	12.96	0.54	0.4
ENSMUSG00000021263	Degs2	delta(4)-desaturase, sphingolipid 2 [Source:MGI Symbol;Acc:MGI:1917309]	26.07	0.92	0.7
ENSMUSG00000021360	Gcnt2	glucosaminyl (N-acetyl) transferase 2, I-branching enzyme [Source:MGI Symbol;Acc:MGI:1100870]	26.11	8.67	6.15
ENSMUSG00000021611	Tert	telomerase reverse transcriptase [Source:MGI Symbol;Acc:MGI:1202709]	6.48	2.02	1.32
ENSMUSG00000021678	F2rl1	coagulation factor II (thrombin) receptor-like 1 [Source:MGI Symbol;Acc:MGI:101910]	6.59	3.14	2.83
ENSMUSG00000021703	Serinc5	serine incorporator 5 [Source:MGI Symbol;Acc:MGI:2444223]	128.4	5.13	4.16
ENSMUSG00000021706	Zfyve16	zinc finger, FYVE domain containing 16 [Source:MGI Symbol;Acc:MGI:2145181]	126.34	3.75	3.31
ENSMUSG00000021710	Nln	neurolysin (metallopeptidase M3 family) [Source:MGI Symbol;Acc:MGI:1923055]	18.88	2.7	2.39
ENSMUSG00000021759	Plpp1	phospholipid phosphatase 1 [Source:MGI Symbol;Acc:MGI:108412]	4.06	2.44	1.57
ENSMUSG00000021806	Nid2	nidogen 2 [Source:MGI Symbol;Acc:MGI:1298229]	0.9	0.8	0.15
ENSMUSG00000021910	Nisch	nischarin [Source:MGI Symbol;Acc:MGI:1928323]	113.13	75.05	65.65
ENSMUSG00000021922	Itih4	inter alpha-trypsin inhibitor, heavy chain 4 [Source:MGI Symbol;Acc:MGI:109536]	5.48	0.06	0
ENSMUSG00000021987	Mtmr6	myotubularin related protein 6 [Source:MGI Symbol;Acc:MGI:2145637]	32.23	20.26	16.09
ENSMUSG00000022066	Gm21685	predicted gene, 21685 [Source:MGI Symbol;Acc:MGI:5435040]	10.62	4.93	4.58
ENSMUSG00000022103	Gfra2	glial cell line derived neurotrophic factor family receptor alpha 2 [Source:MGI Symbol;Acc:MGI:1195462]	3.29	2	0.39
ENSMUSG00000022123	Scel	sciellin [Source:MGI Symbol;Acc:MGI:1891228]	0.3	0.13	0.02
ENSMUSG00000022180	Slc7a8	solute carrier family 7 (cationic amino acid transporter, y+ system), member 8 [Source:MGI Symbol;Acc:MGI:1355323]	3.17	1.64	0.21
ENSMUSG00000022181	C6	complement component 6 [Source:MGI Symbol;Acc:MGI:88233]	4.55	2.81	0.35
ENSMUSG00000022211	Carmil3	capping protein regulator and myosin 1 linker 3 [Source:MGI Symbol;Acc:MGI:2448573]	0.45	0.16	0.11
ENSMUSG00000022272	Myo10	myosin X [Source:MGI Symbol;Acc:MGI:107716]	25.67	0.72	0.32
ENSMUSG00000022376	Adcy8	adenylate cyclase 8 [Source:MGI Symbol;Acc:MGI:1341110]	0.14	0.03	0
ENSMUSG00000022667	Cd200r1	CD200 receptor 1 [Source:MGI Symbol;Acc:MGI:1889024]	20.67	5.97	4
ENSMUSG00000022994	Adcy6	adenylate cyclase 6 [Source:MGI Symbol;Acc:MGI:87917]	11.23	1.41	0.89
ENSMUSG00000023032	Slc4a8	solute carrier family 4 (anion exchanger), member 8 [Source:MGI Symbol;Acc:MGI:1928745]	59.14	16.75	4.07
ENSMUSG00000023043	Krt18	keratin 18 [Source:MGI Symbol;Acc:MGI:96692]	1.56	1.03	0.57
ENSMUSG00000023050	Map3k12	mitogen-activated protein kinase kinase kinase 12 [Source:MGI Symbol;Acc:MGI:1346881]	111.92	2.42	1.93
ENSMUSG00000023074	Mospd1	motile sperm domain containing 1 [Source:MGI Symbol;Acc:MGI:1917630]	8.18	5.45	4.21
ENSMUSG00000023348	Trip6	thyroid hormone receptor interactor 6 [Source:MGI Symbol;Acc:MGI:1343458]	8.34	7.22	4.57
ENSMUSG00000023349	Clec4n	C-type lectin domain family 4, member n [Source:MGI Symbol;Acc:MGI:1861231]	15.52	14.03	3.02
ENSMUSG00000023809	Rps6ka2	ribosomal protein S6 kinase, polypeptide 2 [Source:MGI Symbol;Acc:MGI:1342290]	14.97	0.88	0.73
ENSMUSG00000023912	Slc25a27	solute carrier family 25, member 27 [Source:MGI Symbol;Acc:MGI:1921261]	16.77	0.61	0.36
ENSMUSG00000023961	Enpp4	ectonucleotide pyrophosphatase/phosphodiesterase 4 [Source:MGI Symbol;Acc:MGI:2682634]	4.6	2.94	2.43
ENSMUSG00000024044	Epb41l3	erythrocyte membrane protein band 4.1 like 3 [Source:MGI Symbol;Acc:MGI:103008]	7.72	1.48	0.3
ENSMUSG00000024056	Ndc80	NDC80 kinetochore complex component [Source:MGI Symbol;Acc:MGI:1914302]	1.82	1.78	0.42
ENSMUSG00000024079	Eif2ak2	eukaryotic translation initiation factor 2-alpha kinase 2 [Source:MGI Symbol;Acc:MGI:1353449]	6.17	2.02	0.8
ENSMUSG00000024083	Pja2	praja 2, RING-H2 motif containing [Source:MGI Symbol;Acc:MGI:2159342]	198.39	11.06	5.77
ENSMUSG00000024301	Kifc5b	kinesin family member C5B [Source:MGI Symbol;Acc:MGI:2137414]	4.74	2.75	2.53
ENSMUSG00000024340	Btnl2	butyrophilin-like 2 [Source:MGI Symbol;Acc:MGI:1859549]	101.31	0.25	0.19
ENSMUSG00000024349	Tmem173	transmembrane protein 173 [Source:MGI Symbol;Acc:MGI:1919762]	60.02	35.26	32.81
ENSMUSG00000024480	Ap3s1	adaptor-related protein complex 3, sigma 1 subunit [Source:MGI Symbol;Acc:MGI:1337062]	28.99	18.41	14.23
ENSMUSG00000024617	Camk2a	calcium/calmodulin-dependent protein kinase II alpha [Source:MGI Symbol;Acc:MGI:88256]	2.22	0.62	0.3
ENSMUSG00000024621	Csf1r	colony stimulating factor 1 receptor [Source:MGI Symbol;Acc:MGI:1339758]	33.95	29.85	2.62
ENSMUSG00000024781	Lipa	lysosomal acid lipase A [Source:MGI Symbol;Acc:MGI:96789]	18.28	17.77	8.18
ENSMUSG00000024818	Slc25a45	solute carrier family 25, member 45 [Source:MGI Symbol;Acc:MGI:2147731]	17.74	14.86	10.64
ENSMUSG00000024869	Nudt8	nudix (nucleoside diphosphate linked moiety X)-type motif 8 [Source:MGI Symbol;Acc:MGI:1913637]	0.2	0.05	0.02
ENSMUSG00000024883	Rin1	Ras and Rab interactor 1 [Source:MGI Symbol;Acc:MGI:2385695]	0.88	0.31	0.22
ENSMUSG00000024887	Asah2	N-acylsphingosine amidohydrolase 2 [Source:MGI Symbol;Acc:MGI:1859310]	2.26	1.33	1.22
ENSMUSG00000024913	Lrp5	low density lipoprotein receptor-related protein 5 [Source:MGI Symbol;Acc:MGI:1278315]	3.35	2.9	0.6
ENSMUSG00000024942	Capn1	calpain 1 [Source:MGI Symbol;Acc:MGI:88263]	45.27	27.77	25.02
ENSMUSG00000024959	Bad	BCL2-associated agonist of cell death [Source:MGI Symbol;Acc:MGI:1096330]	13.83	9.66	6.82
ENSMUSG00000025076	Casp7	caspase 7 [Source:MGI Symbol;Acc:MGI:109383]	11.6	8.86	6.15
ENSMUSG00000025241	Fyco1	FYVE and coiled-coil domain containing 1 [Source:MGI Symbol;Acc:MGI:107277]	107.31	1.62	1.23
ENSMUSG00000025243	Slc6a20b	solute carrier family 6 (neurotransmitter transporter), member 20B [Source:MGI Symbol;Acc:MGI:1336891]	162.72	0.07	0.01
ENSMUSG00000025268	Maged2	melanoma antigen, family D, 2 [Source:MGI Symbol;Acc:MGI:1933391]	4.86	2.3	1.84
ENSMUSG00000025270	Alas2	aminolevulinic acid synthase 2, erythroid [Source:MGI Symbol;Acc:MGI:87990]	202.82	12.86	2.51
ENSMUSG00000025321	Itgb8	integrin beta 8 [Source:MGI Symbol;Acc:MGI:1338035]	161.49	17.98	3.24
ENSMUSG00000025429	Pstpip2	proline-serine-threonine phosphatase-interacting protein 2 [Source:MGI Symbol;Acc:MGI:1335088]	3.13	3.06	0.96
ENSMUSG00000025436	Atp23	ATP23 metallopeptidase and ATP synthase assembly factor homolog [Source:MGI Symbol;Acc:MGI:1916984]	8.3	5.93	4.8
ENSMUSG00000025504	Eps8l2	EPS8-like 2 [Source:MGI Symbol;Acc:MGI:2138828]	7.69	1.09	0.38
ENSMUSG00000025511	Tspan4	tetraspanin 4 [Source:MGI Symbol;Acc:MGI:1928097]	12.63	7.17	0.7
ENSMUSG00000025650	Col7a1	collagen, type VII, alpha 1 [Source:MGI Symbol;Acc:MGI:88462]	6.4	2.8	0.48
ENSMUSG00000025743	Sdc3	syndecan 3 [Source:MGI Symbol;Acc:MGI:1349163]	18.53	11.95	1.57
ENSMUSG00000025787	Tgm4	transglutaminase 4 (prostate) [Source:MGI Symbol;Acc:MGI:3027002]	25.16	1.07	0.19
ENSMUSG00000025810	Nrp1	neuropilin 1 [Source:MGI Symbol;Acc:MGI:106206]	43.78	29.3	22.66
ENSMUSG00000025855	Prkar1b	protein kinase, cAMP dependent regulatory, type I beta [Source:MGI Symbol;Acc:MGI:97759]	169.17	1.5	0.37
ENSMUSG00000025964	Adam23	a disintegrin and metallopeptidase domain 23 [Source:MGI Symbol;Acc:MGI:1345162]	46.48	2.13	0.71
ENSMUSG00000025993	Slc40a1	solute carrier family 40 (iron-regulated transporter), member 1 [Source:MGI Symbol;Acc:MGI:1315204]	36.21	15.61	2.43
ENSMUSG00000026062	Slc9a2	solute carrier family 9 (sodium/hydrogen exchanger), member 2 [Source:MGI Symbol;Acc:MGI:105075]	39.31	0.14	0
ENSMUSG00000026175	Vil1	villin 1 [Source:MGI Symbol;Acc:MGI:98930]	0.18	0.11	0
ENSMUSG00000026339	Ccdc93	coiled-coil domain containing 93 [Source:MGI Symbol;Acc:MGI:1918079]	12.21	7.5	6.32
ENSMUSG00000026343	Gpr39	G protein-coupled receptor 39 [Source:MGI Symbol;Acc:MGI:1918361]	0.62	0.14	0
ENSMUSG00000026435	Slc45a3	solute carrier family 45, member 3 [Source:MGI Symbol;Acc:MGI:1922082]	4.71	3.94	0.37
ENSMUSG00000026456	Cyb5r1	cytochrome b5 reductase 1 [Source:MGI Symbol;Acc:MGI:1919267]	25.3	13.56	10.76
ENSMUSG00000026479	Lamc2	laminin, gamma 2 [Source:MGI Symbol;Acc:MGI:99913]	28.06	0.25	0.05
ENSMUSG00000026509	Capn2	calpain 2 [Source:MGI Symbol;Acc:MGI:88264]	49.43	31.47	26.47
ENSMUSG00000026516	Nvl	nuclear VCP-like [Source:MGI Symbol;Acc:MGI:1914709]	73.58	7.26	7.22
ENSMUSG00000026566	Mpzl1	myelin protein zero-like 1 [Source:MGI Symbol;Acc:MGI:1915731]	4.63	3.44	1.25
ENSMUSG00000026640	Plxna2	plexin A2 [Source:MGI Symbol;Acc:MGI:107684]	0.21	0.08	0
ENSMUSG00000026649	Cfap126	cilia and flagella associated protein 126 [Source:MGI Symbol;Acc:MGI:1922722]	23.09	1.68	0.23
ENSMUSG00000026662	Sephs1	selenophosphate synthetase 1 [Source:MGI Symbol;Acc:MGI:1923580]	13.37	6.78	6.05
ENSMUSG00000026712	Mrc1	mannose receptor, C type 1 [Source:MGI Symbol;Acc:MGI:97142]	19.53	8.17	1.5
ENSMUSG00000026748	Plxdc2	plexin domain containing 2 [Source:MGI Symbol;Acc:MGI:1914698]	1.67	0.84	0.21
ENSMUSG00000026770	Il2ra	interleukin 2 receptor, alpha chain [Source:MGI Symbol;Acc:MGI:96549]	130.07	69.13	62.35
ENSMUSG00000026792	Lrsam1	leucine rich repeat and sterile alpha motif containing 1 [Source:MGI Symbol;Acc:MGI:2684789]	50.12	1.43	1.25
ENSMUSG00000026798	Coq4	coenzyme Q4 [Source:MGI Symbol;Acc:MGI:1098826]	7.51	2.04	1.87
ENSMUSG00000026841	Fibcd1	fibrinogen C domain containing 1 [Source:MGI Symbol;Acc:MGI:2138953]	0.84	0.29	0.23
ENSMUSG00000026874	Hc	hemolytic complement [Source:MGI Symbol;Acc:MGI:96031]	187.88	0.07	0.03
ENSMUSG00000026938	Fcna	ficolin A [Source:MGI Symbol;Acc:MGI:1340905]	51.08	30.42	2.94
ENSMUSG00000026941	Mamdc4	MAM domain containing 4 [Source:MGI Symbol;Acc:MGI:2685841]	7.49	2.49	2.04
ENSMUSG00000026944	Abca2	ATP-binding cassette, sub-family A (ABC1), member 2 [Source:MGI Symbol;Acc:MGI:99606]	50.47	35.83	14.33
ENSMUSG00000026959	Grin1	glutamate receptor, ionotropic, NMDA1 (zeta 1) [Source:MGI Symbol;Acc:MGI:95819]	2.34	0.03	0
ENSMUSG00000026994	Galnt3	UDP-N-acetyl-alpha-D-galactosamine:polypeptide N-acetylgalactosaminyltransferase 3 [Source:MGI Symbol;Acc:MGI:894695]	5.07	1.13	0.13
ENSMUSG00000027009	Itga4	integrin alpha 4 [Source:MGI Symbol;Acc:MGI:96603]	88.97	51.32	43.12
ENSMUSG00000027015	Cybrd1	cytochrome b reductase 1 [Source:MGI Symbol;Acc:MGI:2654575]	0.66	0.17	0.14
ENSMUSG00000027071	P2rx3	purinergic receptor P2X, ligand-gated ion channel, 3 [Source:MGI Symbol;Acc:MGI:1097160]	0.72	0.07	0
ENSMUSG00000027199	Gatm	glycine amidinotransferase (L-arginine:glycine amidinotransferase) [Source:MGI Symbol;Acc:MGI:1914342]	5.4	5.12	0.53
ENSMUSG00000027204	Fbn1	fibrillin 1 [Source:MGI Symbol;Acc:MGI:95489]	0.1	0.04	0
ENSMUSG00000027253	Lrp4	low density lipoprotein receptor-related protein 4 [Source:MGI Symbol;Acc:MGI:2442252]	0.3	0.23	0.11
ENSMUSG00000027322	Siglec1	sialic acid binding Ig-like lectin 1, sialoadhesin [Source:MGI Symbol;Acc:MGI:99668]	1.21	0.41	0.05
ENSMUSG00000027475	Kif3b	kinesin family member 3B [Source:MGI Symbol;Acc:MGI:107688]	14.4	6.29	6.08
ENSMUSG00000027488	Snta1	syntrophin, acidic 1 [Source:MGI Symbol;Acc:MGI:101772]	1.93	0.99	0.28
ENSMUSG00000027505	Fam209	family with sequence similarity 209 [Source:MGI Symbol;Acc:MGI:1923676]	10.31	7	6.4
ENSMUSG00000027580	Helz2	helicase with zinc finger 2, transcriptional coactivator [Source:MGI Symbol;Acc:MGI:2385169]	30.34	21.15	17.31
ENSMUSG00000027799	Nbea	neurobeachin [Source:MGI Symbol;Acc:MGI:1347075]	0.29	0.28	0
ENSMUSG00000027858	Tspan2	tetraspanin 2 [Source:MGI Symbol;Acc:MGI:1917997]	40.75	0.41	0.2
ENSMUSG00000027900	Dram2	DNA-damage regulated autophagy modulator 2 [Source:MGI Symbol;Acc:MGI:1914421]	46.23	16.69	10.13
ENSMUSG00000027935	Rab13	RAB13, member RAS oncogene family [Source:MGI Symbol;Acc:MGI:1927232]	0.9	0.2	0
ENSMUSG00000027962	Vcam1	vascular cell adhesion molecule 1 [Source:MGI Symbol;Acc:MGI:98926]	48.33	30.59	4.17
ENSMUSG00000028293	Slc35a1	solute carrier family 35 (CMP-sialic acid transporter), member 1 [Source:MGI Symbol;Acc:MGI:1345622]	10.01	3.71	3.65
ENSMUSG00000028497	Hacd4	3-hydroxyacyl-CoA dehydratase 4 [Source:MGI Symbol;Acc:MGI:1914025]	110.67	1.21	0.28
ENSMUSG00000028524	Sgip1	SH3-domain GRB2-like (endophilin) interacting protein 1 [Source:MGI Symbol;Acc:MGI:1920344]	176.49	81.7	61.78
ENSMUSG00000028607	Cpt2	carnitine palmitoyltransferase 2 [Source:MGI Symbol;Acc:MGI:109176]	6	1.98	1.54
ENSMUSG00000028825	Rhd	Rh blood group, D antigen [Source:MGI Symbol;Acc:MGI:1202882]	5.61	4.05	0.78
ENSMUSG00000028842	Ago3	argonaute RISC catalytic subunit 3 [Source:MGI Symbol;Acc:MGI:2446634]	44.6	7.58	6.5
ENSMUSG00000028860	Sytl1	synaptotagmin-like 1 [Source:MGI Symbol;Acc:MGI:1933365]	44.76	22.55	21.79
ENSMUSG00000028973	Abcb8	ATP-binding cassette, sub-family B (MDR/TAP), member 8 [Source:MGI Symbol;Acc:MGI:1351667]	46.22	8.81	4.05
ENSMUSG00000028974	Dffa	DNA fragmentation factor, alpha subunit [Source:MGI Symbol;Acc:MGI:1196227]	13.46	7.81	6.81
ENSMUSG00000029101	Rgs12	regulator of G-protein signaling 12 [Source:MGI Symbol;Acc:MGI:1918979]	42.5	7.37	1.17
ENSMUSG00000029186	Pi4k2b	phosphatidylinositol 4-kinase type 2 beta [Source:MGI Symbol;Acc:MGI:1914323]	8.51	4.27	2.49
ENSMUSG00000029219	Slc10a4	solute carrier family 10 (sodium/bile acid cotransporter family), member 4 [Source:MGI Symbol;Acc:MGI:3606480]	12.31	0.14	0
ENSMUSG00000029299	Abcg3	ATP-binding cassette, sub-family G (WHITE), member 3 [Source:MGI Symbol;Acc:MGI:1351624]	16.27	5.45	2.35
ENSMUSG00000029406	Pitpnm2	phosphatidylinositol transfer protein, membrane-associated 2 [Source:MGI Symbol;Acc:MGI:1336192]	42.58	23.39	20.26
ENSMUSG00000029428	Stx2	syntaxin 2 [Source:MGI Symbol;Acc:MGI:108059]	7.54	3.9	2.94
ENSMUSG00000029452	Tmem116	transmembrane protein 116 [Source:MGI Symbol;Acc:MGI:1924712]	10.98	1.2	0.54
ENSMUSG00000029674	Limk1	LIM-domain containing, protein kinase [Source:MGI Symbol;Acc:MGI:104572]	11.16	6.92	6.63
ENSMUSG00000029710	Ephb4	Eph receptor B4 [Source:MGI Symbol;Acc:MGI:104757]	0.31	0.08	0.03
ENSMUSG00000029862	Clcn1	chloride channel, voltage-sensitive 1 [Source:MGI Symbol;Acc:MGI:88417]	1.41	0.1	0
ENSMUSG00000029868	Trpv6	transient receptor potential cation channel, subfamily V, member 6 [Source:MGI Symbol;Acc:MGI:1927259]	87.06	0.02	0
ENSMUSG00000029925	Tbxas1	thromboxane A synthase 1, platelet [Source:MGI Symbol;Acc:MGI:98497]	12.19	4.66	1.11
ENSMUSG00000029998	Pcyox1	prenylcysteine oxidase 1 [Source:MGI Symbol;Acc:MGI:1914131]	5.02	3.51	0.99
ENSMUSG00000030272	Camk1	calcium/calmodulin-dependent protein kinase I [Source:MGI Symbol;Acc:MGI:1098535]	3.82	3.73	1.06
ENSMUSG00000030337	Vamp1	vesicle-associated membrane protein 1 [Source:MGI Symbol;Acc:MGI:1313276]	18.81	11.74	10.26
ENSMUSG00000030352	Tspan9	tetraspanin 9 [Source:MGI Symbol;Acc:MGI:1924558]	2.5	0.8	0.27
ENSMUSG00000030474	Siglece	sialic acid binding Ig-like lectin E [Source:MGI Symbol;Acc:MGI:1932475]	13.28	6.57	3.81
ENSMUSG00000030545	Pex11a	peroxisomal biogenesis factor 11 alpha [Source:MGI Symbol;Acc:MGI:1338788]	4.55	1.02	0.38
ENSMUSG00000030559	Rab38	RAB38, member RAS oncogene family [Source:MGI Symbol;Acc:MGI:1919683]	1.99	0.61	0.29
ENSMUSG00000030605	Mfge8	milk fat globule-EGF factor 8 protein [Source:MGI Symbol;Acc:MGI:102768]	10.17	6.33	4.1
ENSMUSG00000030638	Sh3gl3	SH3-domain GRB2-like 3 [Source:MGI Symbol;Acc:MGI:700011]	147.28	1.83	1.74
ENSMUSG00000030672	Mylpf	myosin light chain, phosphorylatable, fast skeletal muscle [Source:MGI Symbol;Acc:MGI:97273]	6.45	1.85	1.03
ENSMUSG00000030683	Sez6l2	seizure related 6 homolog like 2 [Source:MGI Symbol;Acc:MGI:2385295]	6.85	2.31	2.13
ENSMUSG00000030768	Disp1	dispatched RND transporter family member 1 [Source:MGI Symbol;Acc:MGI:1916147]	20.46	5.17	4.65
ENSMUSG00000030780	BC017158	cDNA sequence BC017158 [Source:MGI Symbol;Acc:MGI:2384572]	9.35	7.31	6.05
ENSMUSG00000030785	Cox6a2	cytochrome c oxidase subunit VIa polypeptide 2 [Source:MGI Symbol;Acc:MGI:104649]	2.08	0.79	0.13
ENSMUSG00000030990	Pgap2	post-GPI attachment to proteins 2 [Source:MGI Symbol;Acc:MGI:2385286]	14.69	12.15	7.81
ENSMUSG00000031016	Wee1	WEE 1 homolog 1 (S. pombe) [Source:MGI Symbol;Acc:MGI:103075]	4.56	2.51	1.93
ENSMUSG00000031065	Cdk16	cyclin-dependent kinase 16 [Source:MGI Symbol;Acc:MGI:97516]	26.75	15.63	13.81
ENSMUSG00000031077	Fadd	Fas (TNFRSF6)-associated via death domain [Source:MGI Symbol;Acc:MGI:109324]	3.33	2.36	1.82
ENSMUSG00000031209	Heph	hephaestin [Source:MGI Symbol;Acc:MGI:1332240]	0.21	0.06	0
ENSMUSG00000031232	Magt1	magnesium transporter 1 [Source:MGI Symbol;Acc:MGI:1914325]	8.5	5.42	4.07
ENSMUSG00000031239	Itm2a	integral membrane protein 2A [Source:MGI Symbol;Acc:MGI:107706]	32.84	10.49	8.16
ENSMUSG00000031328	Flna	filamin, alpha [Source:MGI Symbol;Acc:MGI:95556]	388.75	200.23	199.49
ENSMUSG00000031349	Nsdhl	NAD(P) dependent steroid dehydrogenase-like [Source:MGI Symbol;Acc:MGI:1099438]	12.35	8.9	6.63
ENSMUSG00000031385	Plxnb3	plexin B3 [Source:MGI Symbol;Acc:MGI:2154240]	0.41	0.12	0
ENSMUSG00000031391	L1cam	L1 cell adhesion molecule [Source:MGI Symbol;Acc:MGI:96721]	60.9	4.33	3.92
ENSMUSG00000031441	Atp11a	ATPase, class VI, type 11A [Source:MGI Symbol;Acc:MGI:1354735]	55.26	16.13	8.24
ENSMUSG00000031451	Gas6	growth arrest specific 6 [Source:MGI Symbol;Acc:MGI:95660]	0.81	0.67	0.05
ENSMUSG00000031480	Thsd1	thrombospondin, type I, domain 1 [Source:MGI Symbol;Acc:MGI:1929096]	0.33	0.21	0.02
ENSMUSG00000031483	Erlin2	ER lipid raft associated 2 [Source:MGI Symbol;Acc:MGI:2387215]	6.06	3.7	2.82
ENSMUSG00000031494	Cd209a	CD209a antigen [Source:MGI Symbol;Acc:MGI:2157942]	2.55	1.4	0.88
ENSMUSG00000031505	Naxd	NAD(P)HX dehydratase [Source:MGI Symbol;Acc:MGI:1913353]	107.26	19.79	6.64
ENSMUSG00000031519	Asb5	ankyrin repeat and SOCs box-containing 5 [Source:MGI Symbol;Acc:MGI:1923544]	60.17	0.56	0.08
ENSMUSG00000031613	Hpgd	hydroxyprostaglandin dehydrogenase 15 (NAD) [Source:MGI Symbol;Acc:MGI:108085]	16.89	3.48	0.76
ENSMUSG00000031659	Adcy7	adenylate cyclase 7 [Source:MGI Symbol;Acc:MGI:102891]	51.25	29.11	26.63
ENSMUSG00000031875	Cmtm3	CKLF-like MARVEL transmembrane domain containing 3 [Source:MGI Symbol;Acc:MGI:2447162]	13.17	10.77	5.84
ENSMUSG00000031886	Ces2e	carboxylesterase 2E [Source:MGI Symbol;Acc:MGI:2443170]	0.48	0.03	0
ENSMUSG00000031903	Pla2g15	phospholipase A2, group XV [Source:MGI Symbol;Acc:MGI:2178076]	9.98	6.3	2.7
ENSMUSG00000031910	Has3	hyaluronan synthase 3 [Source:MGI Symbol;Acc:MGI:109599]	92.06	0.38	0.13
ENSMUSG00000031932	Gpr83	G protein-coupled receptor 83 [Source:MGI Symbol;Acc:MGI:95712]	54.51	18.1	17.28
ENSMUSG00000031951	Tmem231	transmembrane protein 231 [Source:MGI Symbol;Acc:MGI:2685024]	42.83	0.45	0.4
ENSMUSG00000031959	Wdr59	WD repeat domain 59 [Source:MGI Symbol;Acc:MGI:2442115]	29.02	4.21	3.81
ENSMUSG00000031982	Arv1	ARV1 homolog, fatty acid homeostasis modulator [Source:MGI Symbol;Acc:MGI:1916115]	7.98	4.24	3.64
ENSMUSG00000032175	Tyk2	tyrosine kinase 2 [Source:MGI Symbol;Acc:MGI:1929470]	35.72	24.02	18.69
ENSMUSG00000032177	Pde4a	phosphodiesterase 4A, cAMP specific [Source:MGI Symbol;Acc:MGI:99558]	38.67	2.04	1.04
ENSMUSG00000032340	Neo1	neogenin [Source:MGI Symbol;Acc:MGI:1097159]	9.04	0.87	0.29
ENSMUSG00000032375	Aph1b	aph1 homolog B, gamma secretase subunit [Source:MGI Symbol;Acc:MGI:3522097]	1.13	0.73	0.47
ENSMUSG00000032470	Mras	muscle and microspikes RAS [Source:MGI Symbol;Acc:MGI:1100856]	4.11	0.85	0.37
ENSMUSG00000032482	Cspg5	chondroitin sulfate proteoglycan 5 [Source:MGI Symbol;Acc:MGI:1352747]	17.03	0.18	0.07
ENSMUSG00000032494	Tdgf1	teratocarcinoma-derived growth factor 1 [Source:MGI Symbol;Acc:MGI:98658]	1.73	0.23	0.16
ENSMUSG00000032554	Trf	transferrin [Source:MGI Symbol;Acc:MGI:98821]	142.36	86.76	8.69
ENSMUSG00000032570	Atp2c1	ATPase, Ca++-sequestering [Source:MGI Symbol;Acc:MGI:1889008]	189.86	22.79	20.31
ENSMUSG00000032578	Cish	cytokine inducible SH2-containing protein [Source:MGI Symbol;Acc:MGI:103159]	115.74	95.27	68.17
ENSMUSG00000032595	Cdhr4	cadherin-related family member 4 [Source:MGI Symbol;Acc:MGI:1916648]	7.2	0.81	0.34
ENSMUSG00000032690	Oas2	2'-5' oligoadenylate synthetase 2 [Source:MGI Symbol;Acc:MGI:2180852]	76.65	6.12	1.74
ENSMUSG00000032718	Mansc1	MANSC domain containing 1 [Source:MGI Symbol;Acc:MGI:1914979]	111.01	0.73	0.61
ENSMUSG00000032883	Acsl3	acyl-CoA synthetase long-chain family member 3 [Source:MGI Symbol;Acc:MGI:1921455]	19.22	16.65	14.69
ENSMUSG00000032915	Adgre4	adhesion G protein-coupled receptor E4 [Source:MGI Symbol;Acc:MGI:1196464]	9.25	5.29	0.38
ENSMUSG00000033022	Cdo1	cysteine dioxygenase 1, cytosolic [Source:MGI Symbol;Acc:MGI:105925]	88.45	1.39	1.07
ENSMUSG00000033082	Clec1a	C-type lectin domain family 1, member a [Source:MGI Symbol;Acc:MGI:2444151]	66.03	0.04	0.03
ENSMUSG00000033191	Tie1	tyrosine kinase with immunoglobulin-like and EGF-like domains 1 [Source:MGI Symbol;Acc:MGI:99906]	0.26	0.08	0
ENSMUSG00000033253	Szt2	seizure threshold 2 [Source:MGI Symbol;Acc:MGI:3033336]	33.33	15.51	11.82
ENSMUSG00000033295	Ptprf	protein tyrosine phosphatase, receptor type, F [Source:MGI Symbol;Acc:MGI:102695]	74.27	0.94	0.68
ENSMUSG00000033355	Rtp4	receptor transporter protein 4 [Source:MGI Symbol;Acc:MGI:1915025]	27.69	18.02	15.33
ENSMUSG00000033446	Lpar6	lysophosphatidic acid receptor 6 [Source:MGI Symbol;Acc:MGI:1914418]	5.69	2.91	2.35
ENSMUSG00000033460	Armcx1	armadillo repeat containing, X-linked 1 [Source:MGI Symbol;Acc:MGI:1925498]	1.99	0.7	0.33
ENSMUSG00000033526	Ppip5k1	diphosphoinositol pentakisphosphate kinase 1 [Source:MGI Symbol;Acc:MGI:2443281]	69.73	2.6	2.08
ENSMUSG00000033578	Tmem35a	transmembrane protein 35A [Source:MGI Symbol;Acc:MGI:1914814]	0.51	0.03	0
ENSMUSG00000033788	Dysf	dysferlin [Source:MGI Symbol;Acc:MGI:1349385]	0.62	0.61	0.08
ENSMUSG00000033809	Alg3	asparagine-linked glycosylation 3 (alpha-1,3-mannosyltransferase) [Source:MGI Symbol;Acc:MGI:1098592]	10.32	8.32	7.61
ENSMUSG00000033855	Ston1	stonin 1 [Source:MGI Symbol;Acc:MGI:1924307]	12.05	11.1	5.95
ENSMUSG00000034009	Rxfp1	relaxin/insulin-like family peptide receptor 1 [Source:MGI Symbol;Acc:MGI:2682211]	0.26	0.04	0.02
ENSMUSG00000034107	Ano7	anoctamin 7 [Source:MGI Symbol;Acc:MGI:3052714]	51.5	19.87	0.06
ENSMUSG00000034108	Ccs	copper chaperone for superoxide dismutase [Source:MGI Symbol;Acc:MGI:1333783]	59.43	31.54	31.52
ENSMUSG00000034171	Faah	fatty acid amide hydrolase [Source:MGI Symbol;Acc:MGI:109609]	76.4	45.24	36.47
ENSMUSG00000034329	Brip1	BRCA1 interacting protein C-terminal helicase 1 [Source:MGI Symbol;Acc:MGI:2442836]	0.58	0.48	0.41
ENSMUSG00000034714	Ttyh2	tweety family member 2 [Source:MGI Symbol;Acc:MGI:2157091]	1.95	0.69	0.4
ENSMUSG00000035165	Kcne3	potassium voltage-gated channel, Isk-related subfamily, gene 3 [Source:MGI Symbol;Acc:MGI:1891124]	1.15	0.41	0
ENSMUSG00000035183	Slc24a5	solute carrier family 24, member 5 [Source:MGI Symbol;Acc:MGI:2677271]	18.59	3.97	0.86
ENSMUSG00000035236	Scai	suppressor of cancer cell invasion [Source:MGI Symbol;Acc:MGI:2443716]	337.7	18.82	9.48
ENSMUSG00000035239	Neu3	neuraminidase 3 [Source:MGI Symbol;Acc:MGI:1355305]	24.73	7.31	4.22
ENSMUSG00000035448	Ccr3	chemokine (C-C motif) receptor 3 [Source:MGI Symbol;Acc:MGI:104616]	12.46	3.85	0.93
ENSMUSG00000035498	Cdcp1	CUB domain containing protein 1 [Source:MGI Symbol;Acc:MGI:2442010]	1.06	0.29	0.19
ENSMUSG00000035561	Aldh1b1	aldehyde dehydrogenase 1 family, member B1 [Source:MGI Symbol;Acc:MGI:1919785]	2.31	1.22	1.01
ENSMUSG00000035722	Abca7	ATP-binding cassette, sub-family A (ABC1), member 7 [Source:MGI Symbol;Acc:MGI:1351646]	39.46	22.13	19.43
ENSMUSG00000035773	Kiss1r	KISS1 receptor [Source:MGI Symbol;Acc:MGI:2148793]	0.25	0.19	0
ENSMUSG00000035776	Cd99l2	CD99 antigen-like 2 [Source:MGI Symbol;Acc:MGI:2177151]	6.54	3.77	3.23
ENSMUSG00000036099	Vezt	vezatin, adherens junctions transmembrane protein [Source:MGI Symbol;Acc:MGI:2143698]	41.07	11.43	2.71
ENSMUSG00000036333	Kidins220	kinase D-interacting substrate 220 [Source:MGI Symbol;Acc:MGI:1924730]	13.13	8.61	8.12
ENSMUSG00000036353	P2ry12	purinergic receptor P2Y, G-protein coupled 12 [Source:MGI Symbol;Acc:MGI:1918089]	3.46	0.78	0.18
ENSMUSG00000036362	P2ry13	purinergic receptor P2Y, G-protein coupled 13 [Source:MGI Symbol;Acc:MGI:1921441]	4.51	1.36	0.62
ENSMUSG00000036368	Rmdn2	regulator of microtubule dynamics 2 [Source:MGI Symbol;Acc:MGI:2147043]	2.96	1.86	0.31
ENSMUSG00000036534	Slc38a7	solute carrier family 38, member 7 [Source:MGI Symbol;Acc:MGI:2679005]	7.06	4.2	3
ENSMUSG00000036587	Fut7	fucosyltransferase 7 [Source:MGI Symbol;Acc:MGI:107692]	1.07	0.75	0.19
ENSMUSG00000036944	Tmem71	transmembrane protein 71 [Source:MGI Symbol;Acc:MGI:2146049]	27.11	14.17	11.95
ENSMUSG00000037110	Ralgapa2	Ral GTPase activating protein, alpha subunit 2 (catalytic) [Source:MGI Symbol;Acc:MGI:3036245]	244.32	13.34	4.21
ENSMUSG00000037161	Mgarp	mitochondria localized glutamic acid rich protein [Source:MGI Symbol;Acc:MGI:1914999]	1.47	0.42	0.19
ENSMUSG00000037306	Man1c1	mannosidase, alpha, class 1C, member 1 [Source:MGI Symbol;Acc:MGI:2446214]	3.79	2.35	1.33
ENSMUSG00000037353	Letmd1	LETM1 domain containing 1 [Source:MGI Symbol;Acc:MGI:1915864]	16.22	14.02	8.69
ENSMUSG00000037363	Letm2	leucine zipper-EF-hand containing transmembrane protein 2 [Source:MGI Symbol;Acc:MGI:2444979]	7.13	6.69	3.36
ENSMUSG00000037386	Rims2	regulating synaptic membrane exocytosis 2 [Source:MGI Symbol;Acc:MGI:2152972]	152.52	27.57	0.05
ENSMUSG00000037419	Endod1	endonuclease domain containing 1 [Source:MGI Symbol;Acc:MGI:1919196]	15.32	10.11	7.39
ENSMUSG00000037610	Kcnmb2	potassium large conductance calcium-activated channel, subfamily M, beta member 2 [Source:MGI Symbol;Acc:MGI:1919663]	33.93	9.41	7.56
ENSMUSG00000037681	Esyt3	extended synaptotagmin-like protein 3 [Source:MGI Symbol;Acc:MGI:1098699]	0.34	0.06	0
ENSMUSG00000037762	Slc16a9	solute carrier family 16 (monocarboxylic acid transporters), member 9 [Source:MGI Symbol;Acc:MGI:1914109]	1.2	0.71	0.02
ENSMUSG00000037855	Zfp365	zinc finger protein 365 [Source:MGI Symbol;Acc:MGI:2143676]	39.99	1.21	0.86
ENSMUSG00000037907	Ankrd13b	ankyrin repeat domain 13b [Source:MGI Symbol;Acc:MGI:2144501]	7.02	4.87	4.11
ENSMUSG00000037994	Slc9b2	solute carrier family 9, subfamily B (NHA2, cation proton antiporter 2), member 2 [Source:MGI Symbol;Acc:MGI:2140077]	8.02	3.16	1.72
ENSMUSG00000038141	Tmem181a	transmembrane protein 181A [Source:MGI Symbol;Acc:MGI:1924356]	10.69	5.74	5.28
ENSMUSG00000038217	Tlcd2	TLC domain containing 2 [Source:MGI Symbol;Acc:MGI:1917141]	16.37	13.32	9.55
ENSMUSG00000038304	Cd160	CD160 antigen [Source:MGI Symbol;Acc:MGI:1860383]	27	3.81	3.12
ENSMUSG00000038587	Akap12	A kinase (PRKA) anchor protein (gravin) 12 [Source:MGI Symbol;Acc:MGI:1932576]	37.23	19.44	4.2
ENSMUSG00000039018	Mtg1	mitochondrial ribosome-associated GTPase 1 [Source:MGI Symbol;Acc:MGI:2685015]	9.17	4.98	4.75
ENSMUSG00000039115	Itga9	integrin alpha 9 [Source:MGI Symbol;Acc:MGI:104756]	2.03	1.86	0.27
ENSMUSG00000039187	Fanci	Fanconi anemia, complementation group I [Source:MGI Symbol;Acc:MGI:2384790]	3.69	1.33	1.05
ENSMUSG00000039304	Tnfsf10	tumor necrosis factor (ligand) superfamily, member 10 [Source:MGI Symbol;Acc:MGI:107414]	9.16	4.05	4.02
ENSMUSG00000039345	Mettl22	methyltransferase like 22 [Source:MGI Symbol;Acc:MGI:2384301]	199.39	7.99	5.8
ENSMUSG00000039497	Dse	dermatan sulfate epimerase [Source:MGI Symbol;Acc:MGI:2443455]	11.37	2.56	1.14
ENSMUSG00000039637	Coro7	coronin 7 [Source:MGI Symbol;Acc:MGI:1926135]	101.21	40.56	38.54
ENSMUSG00000039704	Lmbrd2	LMBR1 domain containing 2 [Source:MGI Symbol;Acc:MGI:2444173]	1.88	1.13	0.67
ENSMUSG00000039745	Htatip2	HIV-1 Tat interactive protein 2 [Source:MGI Symbol;Acc:MGI:1859271]	17.82	12.69	10.93
ENSMUSG00000039747	Orai2	ORAI calcium release-activated calcium modulator 2 [Source:MGI Symbol;Acc:MGI:2443195]	38.22	27.25	18.57
ENSMUSG00000039835	Nhsl1	NHS-like 1 [Source:MGI Symbol;Acc:MGI:106390]	0.68	0.31	0.12
ENSMUSG00000039887	Alg14	asparagine-linked glycosylation 14 [Source:MGI Symbol;Acc:MGI:1914039]	108.92	0.99	0.79
ENSMUSG00000039956	Mrap	melanocortin 2 receptor accessory protein [Source:MGI Symbol;Acc:MGI:1924287]	1.73	0.88	0
ENSMUSG00000039976	Tbc1d16	TBC1 domain family, member 16 [Source:MGI Symbol;Acc:MGI:2652878]	0.69	0.45	0.09
ENSMUSG00000040181	Fmo1	flavin containing monooxygenase 1 [Source:MGI Symbol;Acc:MGI:1310002]	158.3	45.43	20.34
ENSMUSG00000040229	Gpr34	G protein-coupled receptor 34 [Source:MGI Symbol;Acc:MGI:1346334]	6.71	3.83	3.06
ENSMUSG00000040322	Slc25a24	solute carrier family 25 (mitochondrial carrier, phosphate carrier), member 24 [Source:MGI Symbol;Acc:MGI:1917160]	10.14	6.76	5.6
ENSMUSG00000040323	Gm15429	predicted pseudogene 15429 [Source:MGI Symbol;Acc:MGI:3642423]	2.89	0.39	0
ENSMUSG00000040374	Pex2	peroxisomal biogenesis factor 2 [Source:MGI Symbol;Acc:MGI:107486]	15.77	9.65	8.14
ENSMUSG00000040420	Cdh18	cadherin 18 [Source:MGI Symbol;Acc:MGI:1344366]	288.19	112.19	41.78
ENSMUSG00000040537	Adam22	a disintegrin and metallopeptidase domain 22 [Source:MGI Symbol;Acc:MGI:1340046]	16.79	0.6	0.05
ENSMUSG00000040697	Dnajc16	DnaJ heat shock protein family (Hsp40) member C16 [Source:MGI Symbol;Acc:MGI:2442146]	4.45	1.99	1.76
ENSMUSG00000040722	Scamp5	secretory carrier membrane protein 5 [Source:MGI Symbol;Acc:MGI:1928948]	1.47	0.86	0
ENSMUSG00000040724	Kcna2	potassium voltage-gated channel, shaker-related subfamily, member 2 [Source:MGI Symbol;Acc:MGI:96659]	1.35	0.39	0.14
ENSMUSG00000040828	Catsperd	cation channel sperm associated auxiliary subunit delta [Source:MGI Symbol;Acc:MGI:2147030]	5.63	1.27	1.13
ENSMUSG00000041012	Cmtm8	CKLF-like MARVEL transmembrane domain containing 8 [Source:MGI Symbol;Acc:MGI:2447167]	1.06	0.43	0.17
ENSMUSG00000041134	Cyyr1	cysteine and tyrosine-rich protein 1 [Source:MGI Symbol;Acc:MGI:2152187]	4.92	2.03	1.03
ENSMUSG00000041220	Elovl6	ELOVL family member 6, elongation of long chain fatty acids (yeast) [Source:MGI Symbol;Acc:MGI:2156528]	1.41	1.08	0.6
ENSMUSG00000041372	B4galnt3	beta-1,4-N-acetyl-galactosaminyl transferase 3 [Source:MGI Symbol;Acc:MGI:3041155]	0.15	0.05	0
ENSMUSG00000041423	Paqr6	progestin and adipoQ receptor family member VI [Source:MGI Symbol;Acc:MGI:1916207]	0.58	0.19	0
ENSMUSG00000041439	Mfsd6	major facilitator superfamily domain containing 6 [Source:MGI Symbol;Acc:MGI:1922925]	10.72	3.93	2.84
ENSMUSG00000041598	Cdc42ep4	CDC42 effector protein (Rho GTPase binding) 4 [Source:MGI Symbol;Acc:MGI:1929760]	57.54	6.23	3.56
ENSMUSG00000041623	D11Wsu47e	DNA segment, Chr 11, Wayne State University 47, expressed [Source:MGI Symbol;Acc:MGI:106356]	7.21	2.1	1.76
ENSMUSG00000041700	Lhfpl1	lipoma HMGIC fusion partner-like 1 [Source:MGI Symbol;Acc:MGI:1891214]	0.86	0.2	0.14
ENSMUSG00000041707	1810011H11Rik	RIKEN cDNA 1810011H11 gene [Source:MGI Symbol;Acc:MGI:1916319]	3.55	2.25	0.18
ENSMUSG00000041729	Coro2b	coronin, actin binding protein, 2B [Source:MGI Symbol;Acc:MGI:2444283]	62.81	6.82	1.29
ENSMUSG00000041797	Abca9	ATP-binding cassette, sub-family A (ABC1), member 9 [Source:MGI Symbol;Acc:MGI:2386796]	0.5	0.41	0.04
ENSMUSG00000041836	Ptpre	protein tyrosine phosphatase, receptor type, E [Source:MGI Symbol;Acc:MGI:97813]	11.09	9.73	6.38
ENSMUSG00000041879	Ipo9	importin 9 [Source:MGI Symbol;Acc:MGI:1918944]	32.32	11.91	10.43
ENSMUSG00000041961	Znrf3	zinc and ring finger 3 [Source:MGI Symbol;Acc:MGI:3039616]	6.83	3.81	3.34
ENSMUSG00000041966	Dcaf17	DDB1 and CUL4 associated factor 17 [Source:MGI Symbol;Acc:MGI:1923013]	50.22	3.37	2.1
ENSMUSG00000042015	Wdr41	WD repeat domain 41 [Source:MGI Symbol;Acc:MGI:2445123]	196.49	12.7	6.22
ENSMUSG00000042289	Hsd3b7	hydroxy-delta-5-steroid dehydrogenase, 3 beta- and steroid delta-isomerase 7 [Source:MGI Symbol;Acc:MGI:2141879]	3.17	2.45	1.06
ENSMUSG00000042333	Tnfrsf14	tumor necrosis factor receptor superfamily, member 14 (herpesvirus entry mediator) [Source:MGI Symbol;Acc:MGI:2675303]	37.42	33.24	19.13
ENSMUSG00000042350	Arel1	apoptosis resistant E3 ubiquitin protein ligase 1 [Source:MGI Symbol;Acc:MGI:1915747]	18.38	10.08	7.72
ENSMUSG00000042763	Maneal	mannosidase, endo-alpha-like [Source:MGI Symbol;Acc:MGI:2684896]	22.44	1.83	0.85
ENSMUSG00000042814	Mcts2	malignant T cell amplified sequence 2 [Source:MGI Symbol;Acc:MGI:1913655]	9	7.1	4.46
ENSMUSG00000043017	Ptgir	prostaglandin I receptor (IP) [Source:MGI Symbol;Acc:MGI:99535]	1.26	0.75	0.43
ENSMUSG00000043061	Tmem18	transmembrane protein 18 [Source:MGI Symbol;Acc:MGI:2387176]	5.13	2.72	2.42
ENSMUSG00000043300	B3galnt1	UDP-GalNAc:betaGlcNAc beta 1,3-galactosaminyltransferase, polypeptide 1 [Source:MGI Symbol;Acc:MGI:1349405]	0.48	0.36	0.03
ENSMUSG00000043740	B430306N03Rik	RIKEN cDNA B430306N03 gene [Source:MGI Symbol;Acc:MGI:2443478]	5.51	3.13	1.6
ENSMUSG00000043831	Lysmd4	LysM, putative peptidoglycan-binding, domain containing 4 [Source:MGI Symbol;Acc:MGI:1922349]	2.73	1.51	0.71
ENSMUSG00000043940	Wdfy3	WD repeat and FYVE domain containing 3 [Source:MGI Symbol;Acc:MGI:1096875]	0.86	0.53	0.36
ENSMUSG00000043964	Orai3	ORAI calcium release-activated calcium modulator 3 [Source:MGI Symbol;Acc:MGI:3039586]	9.6	5.66	5.33
ENSMUSG00000044033	Ccdc141	coiled-coil domain containing 141 [Source:MGI Symbol;Acc:MGI:1919735]	20.47	0.56	0.36
ENSMUSG00000044052	Ccr10	chemokine (C-C motif) receptor 10 [Source:MGI Symbol;Acc:MGI:1096320]	3.16	2.65	0.7
ENSMUSG00000044197	Gpr146	G protein-coupled receptor 146 [Source:MGI Symbol;Acc:MGI:1933113]	8.48	8.45	4
ENSMUSG00000044345	Marveld1	MARVEL (membrane-associating) domain containing 1 [Source:MGI Symbol;Acc:MGI:2147570]	10.6	6.23	4.8
ENSMUSG00000044393	Dsg2	desmoglein 2 [Source:MGI Symbol;Acc:MGI:1196466]	0.35	0.02	0
ENSMUSG00000044708	Kcnj10	potassium inwardly-rectifying channel, subfamily J, member 10 [Source:MGI Symbol;Acc:MGI:1194504]	2.52	1.21	0.21
ENSMUSG00000044712	Slc38a6	solute carrier family 38, member 6 [Source:MGI Symbol;Acc:MGI:3648156]	58.12	18.71	15.73
ENSMUSG00000044807	Zfp354c	zinc finger protein 354C [Source:MGI Symbol;Acc:MGI:1353621]	1.17	0.64	0.37
ENSMUSG00000044968	Napepld	N-acyl phosphatidylethanolamine phospholipase D [Source:MGI Symbol;Acc:MGI:2140885]	0.77	0.39	0.23
ENSMUSG00000044982	Sft2d3	SFT2 domain containing 3 [Source:MGI Symbol;Acc:MGI:1914408]	1.81	1.62	0.81
ENSMUSG00000045045	Lrfn4	leucine rich repeat and fibronectin type III domain containing 4 [Source:MGI Symbol;Acc:MGI:2385612]	0.77	0.59	0.25
ENSMUSG00000045625	Pigz	phosphatidylinositol glycan anchor biosynthesis, class Z [Source:MGI Symbol;Acc:MGI:2443822]	77.78	0.78	0.17
ENSMUSG00000045775	Slc16a5	solute carrier family 16 (monocarboxylic acid transporters), member 5 [Source:MGI Symbol;Acc:MGI:2443515]	2.89	1.17	0.45
ENSMUSG00000046157	Tmem229b	transmembrane protein 229B [Source:MGI Symbol;Acc:MGI:2444389]	13.11	7.08	6.11
ENSMUSG00000046186	Cd109	CD109 antigen [Source:MGI Symbol;Acc:MGI:2445221]	0.13	0.09	0.02
ENSMUSG00000046321	Hs3st2	heparan sulfate (glucosamine) 3-O-sulfotransferase 2 [Source:MGI Symbol;Acc:MGI:1333802]	3.29	1.9	0.05
ENSMUSG00000046447	Camk2n1	calcium/calmodulin-dependent protein kinase II inhibitor 1 [Source:MGI Symbol;Acc:MGI:1913509]	0.36	0.15	0.13
ENSMUSG00000046598	Bdh1	3-hydroxybutyrate dehydrogenase, type 1 [Source:MGI Symbol;Acc:MGI:1919161]	92.86	12.69	10.85
ENSMUSG00000046634	Pkd1l1	polycystic kidney disease 1 like 1 [Source:MGI Symbol;Acc:MGI:2156538]	61.65	37.14	33.47
ENSMUSG00000046806	3110062M04Rik	RIKEN cDNA 3110062M04 gene [Source:MGI Symbol;Acc:MGI:1925662]	1.72	1.64	0.56
ENSMUSG00000046881	Olfr374	olfactory receptor 374 [Source:MGI Symbol;Acc:MGI:3030208]	27.23	0.14	0.1
ENSMUSG00000046971	Pla2g4f	phospholipase A2, group IVF [Source:MGI Symbol;Acc:MGI:2685493]	12.19	1.36	0.77
ENSMUSG00000046999	1110032F04Rik	RIKEN cDNA 1110032F04 gene [Source:MGI Symbol;Acc:MGI:1915975]	20.7	7.01	6.76
ENSMUSG00000047193	Dync2h1	dynein cytoplasmic 2 heavy chain 1 [Source:MGI Symbol;Acc:MGI:107736]	33.9	13.15	2.46
ENSMUSG00000047216	Cdh19	cadherin 19, type 2 [Source:MGI Symbol;Acc:MGI:3588198]	8.44	4.53	0
ENSMUSG00000047250	Ptgs1	prostaglandin-endoperoxide synthase 1 [Source:MGI Symbol;Acc:MGI:97797]	3.45	3.43	0.39
ENSMUSG00000047702	Olfr1388	olfactory receptor 1388 [Source:MGI Symbol;Acc:MGI:3031222]	0.6	0.47	0.17
ENSMUSG00000047719	Ubiad1	UbiA prenyltransferase domain containing 1 [Source:MGI Symbol;Acc:MGI:1918957]	7.49	4.09	3.28
ENSMUSG00000047789	Slc38a9	solute carrier family 38, member 9 [Source:MGI Symbol;Acc:MGI:1918839]	55.89	5.62	3.8
ENSMUSG00000047878	A4galt	alpha 1,4-galactosyltransferase [Source:MGI Symbol;Acc:MGI:3512453]	0.41	0.15	0
ENSMUSG00000047959	Kcna3	potassium voltage-gated channel, shaker-related subfamily, member 3 [Source:MGI Symbol;Acc:MGI:96660]	7.59	7.49	3.07
ENSMUSG00000048058	Ldlrad3	low density lipoprotein receptor class A domain containing 3 [Source:MGI Symbol;Acc:MGI:2138856]	122.95	2.4	0.55
ENSMUSG00000048307	Ankrd46	ankyrin repeat domain 46 [Source:MGI Symbol;Acc:MGI:1916089]	16.16	8.35	6.33
ENSMUSG00000048439	Nupl2	nucleoporin like 2 [Source:MGI Symbol;Acc:MGI:2387631]	38.61	1.68	1.12
ENSMUSG00000049103	Ccr2	chemokine (C-C motif) receptor 2 [Source:MGI Symbol;Acc:MGI:106185]	52.4	19.49	5.31
ENSMUSG00000049299	Trappc1	trafficking protein particle complex 1 [Source:MGI Symbol;Acc:MGI:1098727]	33.36	19.38	15.78
ENSMUSG00000049307	Fut4	fucosyltransferase 4 [Source:MGI Symbol;Acc:MGI:95594]	0.77	0.61	0.27
ENSMUSG00000049439	Cyp20a1	cytochrome P450, family 20, subfamily a, polypeptide 1 [Source:MGI Symbol;Acc:MGI:1925201]	4.34	2.46	1.79
ENSMUSG00000049922	Slc35c1	solute carrier family 35, member C1 [Source:MGI Symbol;Acc:MGI:2443301]	14.07	6.56	5.04
ENSMUSG00000050147	F2rl3	coagulation factor II (thrombin) receptor-like 3 [Source:MGI Symbol;Acc:MGI:1298207]	2.94	0.57	0.54
ENSMUSG00000050394	Armcx6	armadillo repeat containing, X-linked 6 [Source:MGI Symbol;Acc:MGI:2147993]	4.72	2.82	1.84
ENSMUSG00000050468	Astl	astacin-like metalloendopeptidase (M12 family) [Source:MGI Symbol;Acc:MGI:3046414]	18.15	0.13	0.05
ENSMUSG00000050666	Vstm4	V-set and transmembrane domain containing 4 [Source:MGI Symbol;Acc:MGI:2444633]	1.37	0.81	0.03
ENSMUSG00000051182	Olfr655	olfactory receptor 655 [Source:MGI Symbol;Acc:MGI:3030489]	0.55	0.01	0
ENSMUSG00000051412	Vamp7	vesicle-associated membrane protein 7 [Source:MGI Symbol;Acc:MGI:1096399]	5.98	5.6	3.07
ENSMUSG00000051497	Kcnj16	potassium inwardly-rectifying channel, subfamily J, member 16 [Source:MGI Symbol;Acc:MGI:1314842]	2.14	0.79	0.08
ENSMUSG00000051557	Pusl1	pseudouridylate synthase-like 1 [Source:MGI Symbol;Acc:MGI:3047787]	16.75	10.53	8.25
ENSMUSG00000051627	Hist1h1e	histone cluster 1, H1e [Source:MGI Symbol;Acc:MGI:1931527]	12.6	4.94	2.97
ENSMUSG00000051682	Treml4	triggering receptor expressed on myeloid cells-like 4 [Source:MGI Symbol;Acc:MGI:1923239]	20.94	11.17	1.65
ENSMUSG00000051726	Kcnf1	potassium voltage-gated channel, subfamily F, member 1 [Source:MGI Symbol;Acc:MGI:2687399]	6.88	2.65	1.82
ENSMUSG00000051984	Sec31b	Sec31 homolog B (S. cerevisiae) [Source:MGI Symbol;Acc:MGI:2685187]	112.26	0.51	0.26
ENSMUSG00000052105	Mtcl1	microtubule crosslinking factor 1 [Source:MGI Symbol;Acc:MGI:1915867]	31.12	0.37	0.22
ENSMUSG00000052539	Magi3	membrane associated guanylate kinase, WW and PDZ domain containing 3 [Source:MGI Symbol;Acc:MGI:1923484]	96.5	34.11	3.78
ENSMUSG00000052852	Reep1	receptor accessory protein 1 [Source:MGI Symbol;Acc:MGI:1098827]	0.38	0.19	0.06
ENSMUSG00000053004	Hrh1	histamine receptor H1 [Source:MGI Symbol;Acc:MGI:107619]	0.57	0.21	0.05
ENSMUSG00000053062	Jam2	junction adhesion molecule 2 [Source:MGI Symbol;Acc:MGI:1933820]	47.95	0.05	0
ENSMUSG00000053101	Gpr141	G protein-coupled receptor 141 [Source:MGI Symbol;Acc:MGI:2672983]	10.91	4.66	0.34
ENSMUSG00000053219	Raet1e	retinoic acid early transcript 1E [Source:MGI Symbol;Acc:MGI:2675273]	84.6	22.87	6.47
ENSMUSG00000053334	Ficd	FIC domain containing [Source:MGI Symbol;Acc:MGI:1098550]	4.2	3.81	1.84
ENSMUSG00000053465	Hs6st3	heparan sulfate 6-O-sulfotransferase 3 [Source:MGI Symbol;Acc:MGI:1354960]	63.29	1.53	0.95
ENSMUSG00000054099	Slc25a40	solute carrier family 25, member 40 [Source:MGI Symbol;Acc:MGI:2442486]	31.89	8.35	3.51
ENSMUSG00000054555	Adam12	a disintegrin and metallopeptidase domain 12 (meltrin alpha) [Source:MGI Symbol;Acc:MGI:105378]	17.03	0.62	0.35
ENSMUSG00000054793	Cadm4	cell adhesion molecule 4 [Source:MGI Symbol;Acc:MGI:2449088]	1.17	0.79	0.74
ENSMUSG00000054874	Pcnx3	pecanex homolog 3 [Source:MGI Symbol;Acc:MGI:1861733]	53.92	36.83	30.86
ENSMUSG00000054894	Atp5s	ATP synthase, H+ transporting, mitochondrial F0 complex, subunit S [Source:MGI Symbol;Acc:MGI:1915305]	27.83	4.17	2.03
ENSMUSG00000054934	Kcnmb4	potassium large conductance calcium-activated channel, subfamily M, beta member 4 [Source:MGI Symbol;Acc:MGI:1913272]	154.86	5.16	3.2
ENSMUSG00000054939	Zfp174	zinc finger protein 174 [Source:MGI Symbol;Acc:MGI:2686600]	0.26	0.02	0
ENSMUSG00000055546	Timd4	T cell immunoglobulin and mucin domain containing 4 [Source:MGI Symbol;Acc:MGI:2445125]	5.67	1.11	0.21
ENSMUSG00000055639	Dach1	dachshund 1 (Drosophila) [Source:MGI Symbol;Acc:MGI:1277991]	0.21	0.19	0.01
ENSMUSG00000055692	Tmem191c	transmembrane protein 191C [Source:MGI Symbol;Acc:MGI:107238]	57.75	32.3	25.43
ENSMUSG00000055704	Gm9978	predicted gene 9978 [Source:MGI Symbol;Acc:MGI:3641806]	0.81	0.29	0.23
ENSMUSG00000055963	Triqk	triple QxxK/R motif containing [Source:MGI Symbol;Acc:MGI:3650048]	1.5	0.09	0.02
ENSMUSG00000056271	Lman1l	lectin, mannose-binding 1 like [Source:MGI Symbol;Acc:MGI:2667537]	26.52	0.11	0.04
ENSMUSG00000057182	Scn3a	sodium channel, voltage-gated, type III, alpha [Source:MGI Symbol;Acc:MGI:98249]	36.49	0.03	0.01
ENSMUSG00000057286	St6galnac2	ST6 (alpha-N-acetyl-neuraminyl-2,3-beta-galactosyl-1,3)-N-acetylgalactosaminide alpha-2,6-sialyltransferase 2 [Source:MGI Symbol;Acc:MGI:107553]	1.6	1.58	0.08
ENSMUSG00000057342	Sphk2	sphingosine kinase 2 [Source:MGI Symbol;Acc:MGI:1861380]	17.24	12.64	8.41
ENSMUSG00000057667	Bloc1s3	biogenesis of lysosomal organelles complex-1, subunit 3 [Source:MGI Symbol;Acc:MGI:2678952]	3.09	2.08	1.35
ENSMUSG00000058248	Kcnh1	potassium voltage-gated channel, subfamily H (eag-related), member 1 [Source:MGI Symbol;Acc:MGI:1341721]	23.79	3.3	2.56
ENSMUSG00000059336	Slc14a1	solute carrier family 14 (urea transporter), member 1 [Source:MGI Symbol;Acc:MGI:1351654]	28.28	20.49	19.03
ENSMUSG00000059555	Tor4a	torsin family 4, member A [Source:MGI Symbol;Acc:MGI:2442720]	11.44	8.29	5.23
ENSMUSG00000059639	Clec4a4	C-type lectin domain family 4, member a4 [Source:MGI Symbol;Acc:MGI:3624119]	2.34	1.17	0.11
ENSMUSG00000060600	Eno3	enolase 3, beta muscle [Source:MGI Symbol;Acc:MGI:95395]	72.74	25.17	22.08
ENSMUSG00000060703	Cd302	CD302 antigen [Source:MGI Symbol;Acc:MGI:1913455]	8.59	6.68	0.7
ENSMUSG00000060981	Hist1h4h	histone cluster 1, H4h [Source:MGI Symbol;Acc:MGI:2448427]	18.29	7.28	6.35
ENSMUSG00000061175	Fnip2	folliculin interacting protein 2 [Source:MGI Symbol;Acc:MGI:2683054]	23.23	2.97	0.62
ENSMUSG00000061531	Tmem236	transmembrane protein 236 [Source:MGI Symbol;Acc:MGI:1919309]	79.13	0.03	0.02
ENSMUSG00000062169	Cnih4	cornichon family AMPA receptor auxiliary protein 4 [Source:MGI Symbol;Acc:MGI:1925828]	35.21	7.28	6.96
ENSMUSG00000062312	Erbb2	erb-b2 receptor tyrosine kinase 2 [Source:MGI Symbol;Acc:MGI:95410]	0.62	0.47	0.03
ENSMUSG00000062609	Kcnj15	potassium inwardly-rectifying channel, subfamily J, member 15 [Source:MGI Symbol;Acc:MGI:1310000]	0.46	0.27	0.15
ENSMUSG00000062949	Atp11c	ATPase, class VI, type 11C [Source:MGI Symbol;Acc:MGI:1859661]	19.29	8.09	5.61
ENSMUSG00000063412	Gm10131	predicted pseudogene 10131 [Source:MGI Symbol;Acc:MGI:3704308]	8.36	8.11	0.78
ENSMUSG00000065947	mt-Nd4l	mitochondrially encoded NADH dehydrogenase 4L [Source:MGI Symbol;Acc:MGI:102497]	2764.11	1625.1	1444.6
ENSMUSG00000065979	Cpped1	calcineurin-like phosphoesterase domain containing 1 [Source:MGI Symbol;Acc:MGI:2443300]	3.95	2.56	2.34
ENSMUSG00000066152	Slc31a2	solute carrier family 31, member 2 [Source:MGI Symbol;Acc:MGI:1333844]	36.76	5.62	2.16
ENSMUSG00000066180	Gm10155	predicted gene 10155 [Source:MGI Symbol;Acc:MGI:3642914]	4.14	0.59	0.36
ENSMUSG00000066315	Gm12918	predicted gene 12918 [Source:MGI Symbol;Acc:MGI:3652005]	6.92	3.8	0
ENSMUSG00000066682	Pilrb2	paired immunoglobin-like type 2 receptor beta 2 [Source:MGI Symbol;Acc:MGI:2450535]	19.66	8.61	1.76
ENSMUSG00000067389	Gm17080	predicted gene 17080 [Source:MGI Symbol;Acc:MGI:4937907]	2.19	0.4	0.3
ENSMUSG00000067629	Syngap1	synaptic Ras GTPase activating protein 1 homolog (rat) [Source:MGI Symbol;Acc:MGI:3039785]	3.31	0.69	0.13
ENSMUSG00000067714	Lpar5	lysophosphatidic acid receptor 5 [Source:MGI Symbol;Acc:MGI:2685918]	5.93	2.71	1.01
ENSMUSG00000068036	Afdn	afadin, adherens junction formation factor [Source:MGI Symbol;Acc:MGI:1314653]	9.68	5.07	2.24
ENSMUSG00000068184	Ndufaf2	NADH dehydrogenase (ubiquinone) 1 alpha subcomplex, assembly factor 2 [Source:MGI Symbol;Acc:MGI:1922847]	337.95	6.79	4.86
ENSMUSG00000068299	Nat8f4	N-acetyltransferase 8 (GCN5-related) family member 4 [Source:MGI Symbol;Acc:MGI:1922791]	1.43	0.33	0.27
ENSMUSG00000068740	Celsr2	cadherin, EGF LAG seven-pass G-type receptor 2 [Source:MGI Symbol;Acc:MGI:1858235]	17.56	0.17	0.12
ENSMUSG00000068747	Sort1	sortilin 1 [Source:MGI Symbol;Acc:MGI:1338015]	3.11	3.09	0.35
ENSMUSG00000069045	Ddx3y	DEAD (Asp-Glu-Ala-Asp) box polypeptide 3, Y-linked [Source:MGI Symbol;Acc:MGI:1349406]	53.76	13.75	0
ENSMUSG00000069273	Hist1h3e	histone cluster 1, H3e [Source:MGI Symbol;Acc:MGI:2448326]	4.33	1.42	0.39
ENSMUSG00000069601	Ank3	ankyrin 3, epithelial [Source:MGI Symbol;Acc:MGI:88026]	0.44	0.02	0
ENSMUSG00000069662	Marcks	myristoylated alanine rich protein kinase C substrate [Source:MGI Symbol;Acc:MGI:96907]	9.27	8.16	4.26
ENSMUSG00000069893	9930111J21Rik1	RIKEN cDNA 9930111J21 gene 1 [Source:MGI Symbol;Acc:MGI:3041173]	25.36	8.86	8.72
ENSMUSG00000070304	Scn2b	sodium channel, voltage-gated, type II, beta [Source:MGI Symbol;Acc:MGI:106921]	0.29	0.16	0.03
ENSMUSG00000070337	Gpr179	G protein-coupled receptor 179 [Source:MGI Symbol;Acc:MGI:2443409]	0.12	0.08	0.02
ENSMUSG00000070348	Ccnd1	cyclin D1 [Source:MGI Symbol;Acc:MGI:88313]	3.57	1.01	0.54
ENSMUSG00000070369	Itgad	integrin, alpha D [Source:MGI Symbol;Acc:MGI:3578624]	99.32	18.51	1.84
ENSMUSG00000070604	Vsig10l	V-set and immunoglobulin domain containing 10 like [Source:MGI Symbol;Acc:MGI:1922940]	18.87	1.9	1.43
ENSMUSG00000070871	Ccnyl1	cyclin Y-like 1 [Source:MGI Symbol;Acc:MGI:2138614]	81.77	12.23	10.43
ENSMUSG00000070942	Il1rl2	interleukin 1 receptor-like 2 [Source:MGI Symbol;Acc:MGI:1913107]	4.52	0.64	0.31
ENSMUSG00000071532	Gm10335	predicted gene 10335 [Source:MGI Symbol;Acc:MGI:3641693]	3.83	2.16	0
ENSMUSG00000071724	Smpd5	sphingomyelin phosphodiesterase 5 [Source:MGI Symbol;Acc:MGI:3709877]	19.02	6.4	5.02
ENSMUSG00000072571	Tmem253	transmembrane protein 253 [Source:MGI Symbol;Acc:MGI:3588246]	31.77	0.39	0.06
ENSMUSG00000073010	Gm5127	predicted gene 5127 [Source:MGI Symbol;Acc:MGI:3648285]	0.44	0.04	0
ENSMUSG00000073489	Ifi204	interferon activated gene 204 [Source:MGI Symbol;Acc:MGI:96429]	1.84	1.65	1.13
ENSMUSG00000073889	Il11ra1	interleukin 11 receptor, alpha chain 1 [Source:MGI Symbol;Acc:MGI:107426]	34.89	9.1	7.84
ENSMUSG00000074030	Exoc8	exocyst complex component 8 [Source:MGI Symbol;Acc:MGI:2142527]	1.79	0.88	0.83
ENSMUSG00000074218	Cox7a1	cytochrome c oxidase subunit VIIa 1 [Source:MGI Symbol;Acc:MGI:1316714]	4.82	2.65	0
ENSMUSG00000074305	Peak1	pseudopodium-enriched atypical kinase 1 [Source:MGI Symbol;Acc:MGI:2442366]	16.34	9.91	8.75
ENSMUSG00000074643	Cpne1	copine I [Source:MGI Symbol;Acc:MGI:2386621]	22.13	13.37	10.67
ENSMUSG00000074909	Ranbp6	RAN binding protein 6 [Source:MGI Symbol;Acc:MGI:2683212]	6.93	4.93	3.57
ENSMUSG00000074978	Actg-ps1	actin, gamma, pseudogene 1 [Source:MGI Symbol;Acc:MGI:87907]	1.44	0.35	0.24
ENSMUSG00000075590	Nrbp2	nuclear receptor binding protein 2 [Source:MGI Symbol;Acc:MGI:2385017]	3.72	2.53	1.82
ENSMUSG00000075591	Gm10874	predicted gene 10874 [Source:MGI Symbol;Acc:MGI:3704261]	101.68	0.13	0
ENSMUSG00000076752	Tcrg-C2	T-cell receptor gamma, constant 2 [Source:MGI Symbol;Acc:MGI:98626]	6.31	5.87	1.78
ENSMUSG00000078193	Gm2000	predicted gene 2000 [Source:MGI Symbol;Acc:MGI:3780170]	4.52	2.34	0
ENSMUSG00000078920	Ifi47	interferon gamma inducible protein 47 [Source:MGI Symbol;Acc:MGI:99448]	115.09	43.78	41.87
ENSMUSG00000078937	Cpt1b	carnitine palmitoyltransferase 1b, muscle [Source:MGI Symbol;Acc:MGI:1098297]	1.53	0.56	0.41
ENSMUSG00000079580	Tmem217	transmembrane protein 217 [Source:MGI Symbol;Acc:MGI:3646280]	156.66	8.05	0
ENSMUSG00000079657	Rab26	RAB26, member RAS oncogene family [Source:MGI Symbol;Acc:MGI:2443284]	1.07	0.89	0.61
ENSMUSG00000080990	Olfr118	olfactory receptor 118 [Source:MGI Symbol;Acc:MGI:2177501]	0.55	0.04	0
ENSMUSG00000081512	Gm15821	predicted gene 15821 [Source:MGI Symbol;Acc:MGI:3801940]	3.32	0.68	0.58
ENSMUSG00000081559	Gm12411	predicted gene 12411 [Source:MGI Symbol;Acc:MGI:3649918]	5.21	1.04	0
ENSMUSG00000081948	Olfr1191-ps1	olfactory receptor 1191, pseudogene 1 [Source:MGI Symbol;Acc:MGI:3031025]	0.23	0.03	0.02
ENSMUSG00000083596	Rpl21-ps15	ribosomal protein L21, pseudogene 15 [Source:MGI Symbol;Acc:MGI:3705426]	29.77	17.69	11.72
ENSMUSG00000084771	A230072E10Rik	RIKEN cDNA A230072E10 gene [Source:MGI Symbol;Acc:MGI:3603753]	34.4	1.49	1.4
ENSMUSG00000084799	Ino80dos	INO80 complex subunit D, opposite strand [Source:MGI Symbol;Acc:MGI:3651861]	29.09	6.01	0.93
ENSMUSG00000084845	Tmem240	transmembrane protein 240 [Source:MGI Symbol;Acc:MGI:3648074]	0.27	0.13	0.07
ENSMUSG00000085360	Arhgap27os2	Rho GTPase activating protein 27, opposite strand 2 [Source:MGI Symbol;Acc:MGI:3650160]	1.56	0.89	0.29
ENSMUSG00000086322	E130218I03Rik	RIKEN cDNA E130218I03 gene [Source:MGI Symbol;Acc:MGI:3528958]	2.62	0.81	0.57
ENSMUSG00000086718	Gm16069	predicted gene 16069 [Source:MGI Symbol;Acc:MGI:3801823]	21.2	8.61	6.29
ENSMUSG00000086753	Gm15751	predicted gene 15751 [Source:MGI Symbol;Acc:MGI:3783193]	2.37	1.56	1.22
ENSMUSG00000086962	Gm12248	predicted gene 12248 [Source:MGI Symbol;Acc:MGI:3651124]	33.19	7.66	3.95
ENSMUSG00000087298	Gm9392	predicted pseudogene 9392 [Source:MGI Symbol;Acc:MGI:3643262]	3.61	0.96	0
ENSMUSG00000087367	Gm15491	predicted gene 15491 [Source:MGI Symbol;Acc:MGI:3782937]	3.99	1.13	0.49
ENSMUSG00000089989	Gm45713	predicted gene 45713 [Source:MGI Symbol;Acc:MGI:5804828]	20.25	5.06	3.09
ENSMUSG00000090330	9130221H12Rik	RIKEN cDNA 9130221H12 gene [Source:MGI Symbol;Acc:MGI:1924374]	12.75	6.59	6.02
ENSMUSG00000090709	Gm17173	predicted gene 17173 [Source:MGI Symbol;Acc:MGI:4938000]	75.05	17.86	3.15
ENSMUSG00000091144	Phf11c	PHD finger protein 11C [Source:MGI Symbol;Acc:MGI:3648476]	25.23	3.64	1.96
ENSMUSG00000091272	Gm17641	predicted gene, 17641 [Source:MGI Symbol;Acc:MGI:4937275]	1.69	0.85	0.52
ENSMUSG00000091586	Cyp4f17	cytochrome P450, family 4, subfamily f, polypeptide 17 [Source:MGI Symbol;Acc:MGI:3646233]	39.78	4.03	0.61
ENSMUSG00000091700	Gm7876	predicted gene 7876 [Source:MGI Symbol;Acc:MGI:3779769]	8.25	3.81	2.2
ENSMUSG00000092124	B930094E09Rik	RIKEN cDNA B930094E09 gene [Source:MGI Symbol;Acc:MGI:3603750]	0.81	0.36	0
ENSMUSG00000092560	Gm8750	predicted pseudogene 8750 [Source:MGI Symbol;Acc:MGI:3647542]	2.24	0.45	0.19
ENSMUSG00000093574	Gm20671	predicted gene 20671 [Source:MGI Symbol;Acc:MGI:5313118]	111.96	5.06	2.55
ENSMUSG00000093593	Gm20683	predicted gene 20683 [Source:MGI Symbol;Acc:MGI:5313130]	5.12	2.64	2.21
ENSMUSG00000093701	Gm21970	predicted gene 21970 [Source:MGI Symbol;Acc:MGI:5439439]	2.72	1.09	0.44
ENSMUSG00000093880	Tmem181c-ps	transmembrane protein 181C, pseudogene [Source:MGI Symbol;Acc:MGI:3780993]	10.78	4.73	3.99
ENSMUSG00000094520	Olfr635	olfactory receptor 635 [Source:MGI Symbol;Acc:MGI:3030469]	0.76	0.53	0.37
ENSMUSG00000094626	Cecr6	cat eye syndrome chromosome region, candidate 6 [Source:MGI Symbol;Acc:MGI:2136977]	1.21	0.41	0.27
ENSMUSG00000094651	Gal3st2	galactose-3-O-sulfotransferase 2 [Source:MGI Symbol;Acc:MGI:2685834]	0.65	0.12	0.05
ENSMUSG00000096188	Cmtm4	CKLF-like MARVEL transmembrane domain containing 4 [Source:MGI Symbol;Acc:MGI:2142888]	87.39	0.65	0.47
ENSMUSG00000096780	Tmem181b-ps	transmembrane protein 181B, pseudogene [Source:MGI Symbol;Acc:MGI:3779544]	30.57	11.07	8.96
ENSMUSG00000097128	Gm26884	predicted gene, 26884 [Source:MGI Symbol;Acc:MGI:5477378]	0.57	0.25	0.04
ENSMUSG00000097331	F420014N23Rik	RIKEN cDNA F420014N23 gene [Source:MGI Symbol;Acc:MGI:3642477]	0.9	0.82	0.2
ENSMUSG00000097680	Gm26642	predicted gene, 26642 [Source:MGI Symbol;Acc:MGI:5477136]	0.47	0.13	0.07
ENSMUSG00000097919	Gm27021	predicted gene, 27021 [Source:MGI Symbol;Acc:MGI:5504136]	1.37	0.14	0
ENSMUSG00000100033	Gm8337	predicted gene 8337 [Source:MGI Symbol;Acc:MGI:3644012]	1	0.51	0.42
ENSMUSG00000100078	Gm6170	predicted gene 6170 [Source:MGI Symbol;Acc:MGI:3643368]	9.15	4.24	3.29
ENSMUSG00000100254	Trpc2	transient receptor potential cation channel, subfamily C, member 2 [Source:MGI Symbol;Acc:MGI:109527]	1.15	0.58	0.36
ENSMUSG00000101355	Hist1h3h	histone cluster 1, H3h [Source:MGI Symbol;Acc:MGI:2448349]	10.7	4.67	4.08
ENSMUSG00000101972	Hist1h3i	histone cluster 1, H3i [Source:MGI Symbol;Acc:MGI:2448350]	8.73	6.44	2.83
ENSMUSG00000102805	Gm37240	predicted gene, 37240 [Source:MGI Symbol;Acc:MGI:5610468]	59.79	48.13	38.91
ENSMUSG00000103018	Gm17968	predicted gene, 17968 [Source:MGI Symbol;Acc:MGI:5010153]	7.03	0.96	0
ENSMUSG00000103436	Gm36995	predicted gene, 36995 [Source:MGI Symbol;Acc:MGI:5610223]	11.28	3.43	2.57
ENSMUSG00000106067	Gm7902	predicted gene 7902 [Source:MGI Symbol;Acc:MGI:3645041]	1.13	0.54	0
ENSMUSG00000107068	Gm42742	predicted gene 42742 [Source:MGI Symbol;Acc:MGI:5662879]	52.51	27.37	23.9
ENSMUSG00000107283	Mpv17	MpV17 mitochondrial inner membrane protein [Source:MGI Symbol;Acc:MGI:97138]	23.38	11.19	8.87
ENSMUSG00000108314	Prkcz2	protein kinase C, zeta 2 [Source:MGI Symbol;Acc:MGI:3029152]	1.95	0.77	0.71
ENSMUSG00000109055	Gm2676	predicted gene 2676 [Source:MGI Symbol;Acc:MGI:3780845]	2.1	0.2	0
ENSMUSG00000110298	Gm8189	predicted gene 8189 [Source:MGI Symbol;Acc:MGI:3779786]	496.15	58.64	57.85
ENSMUSG00000110615	Gm45890	predicted gene 45890 [Source:MGI Symbol;Acc:MGI:5805005]	1.83	1.68	1.02
ENSMUSG00000111329	AC122273.1	-	2.26	1.19	0.38
ENSMUSG00000112449	Srp54a	signal recognition particle 54A [Source:MGI Symbol;Acc:MGI:1346087]	53.75	24.94	20.37
